# Supplementary material for: The Cost-Effectiveness of Monitoring Strategies for Antiretroviral Therapy of HIV Infected Patients in Resource-Limited Settings: Software Tool
Source: PLoS One. 2015 Mar 20;10(3):e0119299. doi: 10.1371/journal.pone.0119299 (PMC4368574; doi:10.1371/journal.pone.0119299)
Supplement: S1 Excel File — (XLSX) [file pone.0119299.s001.xlsx]

## Sheet: INSTRUCTIONS
	Instructions
	All inputs and outputs are on the spreadsheet MAIN. The following colours are used:
		Orange = input cell: Please either write here the value or choose one from a dropdown menu.
		Yellow = output cell: This cell shows the results of the mathematical model using the given input values. Please do not modify these cells.
	All other spreadsheets (hidden) are needed for the calculations of the model outcomes. Please do not modify any cell on these spreadsheets. For more information on the raw outputs of the mathematical model, please see the spreadsheet "ADDITIONAL DETAILS".
	The MAIN spreadsheet includes also a graphical representation of the costs and averted DALYs in ach strategy. DALYs averted are calculated by comparing them to Strategy 1.1. The following symbols are used:
		Strategy is on the cost-effectiveness frontier (i.e. this is the most effective strategy with the current costs)
		Strategy is weakly dominated (i.e. there is a linear combination of one cheaper and one more expensive strategy, which leads to larger benefits with the same amount of costs)
		Strategy is strongly dominated (i.e. there exists at least one cheapr and more effective strategy)
	The cost-effectiveness frontier is also shown by a continuous line.
	Input variables
	Unit costs: Please give the costs of one visit, test and a year of 1st- and 2nd-line ART.
	Utilities: Please give the disability coefficients for asymptomatic (WHO 1, 2) and symptomatic (WHO 3, 4) HIV.
	Population: Please give the size of the cohort that the results will be presented for. If you wish to display the results per patients, please choose 1.
	Discounting: Please choose the discounting rate from the dropdown menu. Both outcomes and costs are discounted.
	Baseline characteristics: Please give the proportion of each age-gender group. The proportions must sum up to 1.
	Backround mortality: Please choose from the dropdown menu one of the four background mortality rates:
		A = Malawi, general population (Global Burden of Disease estimates)
		B = Zimbabwe, general population (Global Burden of Disease estimates)
		C = Western Cape, South Africa, Africans (ASSA2008 model estimates)
		D = All simulated patients life until the age 75 unless dying before due to HIV
	Adherence assumptions: Please choose from the dropdown menu one of the two alternatives considering the rate of virological failure:
		Identical = Virological failure rate is identical in all strategies and based on the parameters from South African cohorts
		Double = Virological failure rate is based on the parameters from South African cohorts in Strategies 4.1 to 5.3, and twice as high in Strategies 1.1 to 3.5 due to the lacking possibility to target poor adherence with viral load monitoring
	Strategies (please see also Table 2 of the manuscript)									Appointments	CD4 tests	Point-of-care viral load tests	Laboratory-based viral load tests	Switching criteria
		1.1 No 2nd-line ART								every 3 months*	no	no	no
		2.1 Clinical monitoring								every 3 months	no	no	no
		3.1 Irregular CD4 monitoring, 6-monthly								every 3 months*	every 6 months**	no	no
		3.2 CD4 monitoring, 24-monthly								every 3 months*	every 24 months	no	no
		3.3 CD4 monitoring, 12-monthly								every 3 months*	every 12 months	no	no
		3.4 CD4 monitoring, 6-monthly								every 3 months*	every 6 months	no	no
		3.5 CD4 monitoring, 6 monthly + targeted poi9nt-of-care viral load monitoring								every 3 months*	every 6 months	after CD4 failure	no
		4.1 Point-of-care viral load monitoring, 24-monthly								every 3 months*	no	every 24 months	no
		4.2 Point-of-care viral load monitoring, 12-monthly								every 3 months*	no	every 12 months	no
		4.3 Point-of-care viral load monitoring, 6 monthly								every 3 months*	no	every 6 months	no
		5.1 Laboratory-based viral load monitoring, 24-monthly								every 3 months*	every 24 months*	no	every 24 months
		5.2 Laboratory-based viral load monitoring, 12-monthly								every 3 months*	every 12 months*	no	every 12 months
		5.3 Laboratory-based viral load monitoring, 6-monthly								every 3 months*	every 6 months*	no	every 6 months
	*Not explicitly used for decision-making (but contributes to total costs)
	**The probability to have each scheduled test is 50%
	Laboratory-based viral load tests are assumed to be fully quantitative and 100% sensitive and specific to detect virological treatment failure.
	Point-of-care viral load tests are assumed to be semi-quantitative with a detection limit of 5000 copies/ml. These tests are not 100% sensitive or specific to detect virological treatment failure.
	Contact details
	For any questions or possible errors, please contact:
	Jann Estill
	University of Bern, ISPM
	Finkenhubelweg 11, 3012 Bern, Switzerland
	Tel. +41 31 631 35 15
	janne.estill@ispm.unibe.ch

## Sheet: MAIN
				Input variables
												1.1	2.1	3.1	3.2	3.3	3.4	3.5	4.1	4.2	4.3	5.1	5.2	5.3
				Unit costs							Type of monitoring	No 2nd-line	Clinical	CD4	CD4	CD4	CD4	CD4+targeted POC-VL	POC-VL	POC-VL	POC-VL	Laboratory VL+CD4	Laboratory VL+CD4	Laboratory VL+CD4
				Visit	0						Frequency of monitoring			6 months, irregular	24 months	12 months	6 months	6 months	24 months	12 months	6 months	24 months	12 months	6 months
				Viral load test (lab)	10
				Viral load test (POC)	10						Costs
				CD4 cell test	5						Costs of appointments	0	0	0	0	0	0	0	0	0	0	0	0	0
				1st-line ART per year	99						Costs of viral load tests	0	0	0	0	0	0	12301.7	72706.8	147026	292135	71077.5	143557	286773
				2nd-line ART per year	280						Costs of CD4 cell tests	0	0	70676.4	35989.5	72074.1	143047	143224	0	0	0	36409.9	72665.7	144284
											Costs of 1st-line ART	1.41938e+06	1.35276e+06	1.31328e+06	1.31286e+06	1.30584e+06	1.30417e+06	1.3469e+06	1.26051e+06	1.25416e+06	1.23817e+06	1.26293e+06	1.25606e+06	1.25506e+06
				Utilities							Costs of 2nd-line ART	0	211007	350599	341190	362689	364854	258630	506782	533867	563416	498666	520590	530049
				Disability coefficient for asymptomatic HIV	0.135						Total costs	1.41938e+06	1.56376e+06	1.73455e+06	1.69004e+06	1.7406e+06	1.81207e+06	1.76105e+06	1.84e+06	1.93505e+06	2.09372e+06	1.86908e+06	1.99287e+06	2.21617e+06
				Disability coefficient for symptomatic HIV	0.369
											Life-years
				Population							Healthy life-years left	19503.3	19503.3	19503.3	19503.3	19503.3	19503.3	19503.3	19503.3	19503.3	19503.3	19503.3	19503.3	19503.3
				Total population on ART considered	1000						Life-years lived on 1st-line ART	14337.2	13664.2	13265.4	13261.2	13190.3	13173.4	13605	12732.4	12668.3	12506.7	12756.8	12687.4	12677.4
											Life-years lived on 2nd-line ART	0	753.598	1252.14	1218.53	1295.32	1303.05	923.678	1809.94	1906.67	2012.2	1780.95	1859.25	1893.03
				Discounting							Life-years lived without symptoms	13595.2	13751.6	13826.4	13798.8	13806.9	13786.9	13843.2	13889.1	13910.5	13868.5	13869	13892	13916
				Annual discounting	0.03						Life-years lived with symptoms	741.985	666.162	691.219	680.964	678.753	689.593	685.503	653.307	664.413	650.45	668.816	654.699	654.416
											Total life-years lived on ART	14337.2	14417.8	14517.6	14479.8	14485.6	14476.5	14528.7	14542.4	14575	14518.9	14537.8	14546.7	14570.5
				Baseline characteristics							Life-years lost to HIV	5166.1	5085.49	4985.72	5023.52	5017.68	5026.85	4974.6	4960.93	4928.34	4984.36	4965.51	4956.62	4932.85
					Male	Female					Life-years lived with HIV adjusted for disability	2109.15	2102.29	2121.62	2114.11	2114.39	2115.69	2121.78	2116.09	2123.09	2112.26	2119.1	2117	2120.14
				15-25	0.01	0.08	0.09				Disability-adjusted life-years lost to HIV	7275.24	7187.78	7107.33	7137.64	7132.06	7142.53	7096.38	7077.02	7051.44	7096.62	7084.62	7073.62	7052.99
				23-35	0.12	0.35	0.47
				35-45	0.14	0.18	0.32				ICER compared to 1.1		1650.76	1877.04	1966.93	2243.48	2958.95	1910.21	2121.94	2304.09	3775.16	2359.07	2844.34	3585.06
				45-	0.06	0.06	0.12				ICER compared to 2.1			2123.07	2518.43	3173.92	5487.65	2158.47	2494.02	2723.19	5813.37	2959.59	3758.79	4840.2
					0.33	0.67					ICER compared to 3.1				1468.88	-244.61	-2202.27	2418.36	3478.38	3586.83	33515	5921.91	7661.66	8862.29
											ICER compared to 3.2					9069.8	-24934.3	1721.03	2473.82	2842.29	9841.03	3376.81	4730.3	6215.51
				Background mortality	C	Western Cape, South Africa (Africans)					ICER compared to 3.3						-6826.63	573.057	1805.8	2411.72	9962.32	2707.91	4316.37	6014.28
											ICER compared to 3.4							-1105.3	426.376	1350.07	6134.37	984.442	2623.63	4513.02
				Adherence assumptions							ICER compared to 3.5								4078.41	3871.72	-1.38113e+06	9186.55	10186.2	10489.7
				Risk of failure if no routine viral load monitoring	Identical						ICER compared to 4.1									3715.34	-12946	-3827.3	44956.5	15654.4
											ICER compared to 4.2										-3511.66	1988.22	-2606.13	-180858
											ICER compared to 4.3											-18719.6	-4385.1	2806.73
											ICER compared to 5.1												11255	10974.2
											ICER compared to 5.2													10824.5
											Domination	On front	On front	On front	Weakly dominated	Strongly dominated	Strongly dominated	On front	Weakly dominated	On front	Strongly dominated	Strongly dominated	Strongly dominated	Strongly dominated
											Order (excluding strongly dominated)	0	1	3	2	Strongly dominated	Strongly dominated	4	5	6	Strongly dominated	Strongly dominated	Strongly dominated	Strongly dominated
											Order (excluding all dominated)	0	1	2	Weakly dominated	Strongly dominated	Strongly dominated	3	Weakly dominated	4	Strongly dominated	Strongly dominated	Strongly dominated	Strongly dominated
											ICER (including weakly dominated)	0	1650.76	1468.88	2518.43	Strongly dominated	Strongly dominated	2418.36	4078.41	3715.34	Strongly dominated	Strongly dominated	Strongly dominated	Strongly dominated
											ICER (excluding weakly dominated)	0	1650.76	2123.07	Weakly dominated	Strongly dominated	Strongly dominated	2418.36	Weakly dominated	3871.72	Strongly dominated	Strongly dominated	Strongly dominated	Strongly dominated
											Annual average cost	99000	108461	119480	116717	120161	125173	121212	126527	132766	144206	128567	136998	152100

## Sheet: Dropdown_values
				Discounting
				0
				0.01
				0.02
				0.03
				0.04
				0.05
				BG mortality
				A
				B
				C
				D
				Adherence
				Identical
				Double
				Baseline secnario
				No 2nd-line
				Clinical monitoring
				Irregular CD4 monitoring
				24-monthly CD4 monitoring
				12-monthly CD4 monitoring
				6-monthly CD4 monitoring
				CD4 and targeted VL monitoring
				24-monthly POC VL monitoring
				12-monthly POC VL monitoring
				6-monthly POC VL monitoring
				24-monthly lab VL monitoring
				12-monthly lab VL monitoring
				6-monthly lab VL monitoring

## Sheet: Calculations
19503.3	19503.3	19503.3	19503.3	19503.3	19503.3	19503.3	19503.3	19503.3	19503.3	19503.3	19503.3	19503.3
14337.2	13664.2	13265.4	13261.2	13190.3	13173.4	13605	12732.4	12668.3	12506.7	12756.8	12687.4	12677.4
0	753.598	1252.14	1218.53	1295.32	1303.05	923.678	1809.94	1906.67	2012.2	1780.95	1859.25	1893.03
13595.2	13751.6	13826.4	13798.8	13806.9	13786.9	13843.2	13889.1	13910.5	13868.5	13869	13892	13916
741.985	666.162	691.219	680.964	678.753	689.593	685.503	653.307	664.413	650.45	668.816	654.699	654.416
5166.1	5085.49	4985.72	5023.52	5017.68	5026.85	4974.6	4960.93	4928.34	4984.36	4965.51	4956.62	4932.85
2109.15	2102.29	2121.62	2114.11	2114.39	2115.69	2121.78	2116.09	2123.09	2112.26	2119.1	2117	2120.14
7275.24	7187.78	7107.33	7137.64	7132.06	7142.53	7096.38	7077.02	7051.44	7096.62	7084.62	7073.62	7052.99
788546	751531	729599	729368	725467	724537	748276	700284	696756	687871	701626	697809	697258
0	105504	175299	170595	181344	182427	129315	253391	266934	281708	249333	260295	265025
57025.9	57350.2	57753.8	57602.3	57624.2	57585.4	57800.8	57854.3	57983.4	57759.2	57834	57869.8	57968
0	0	0	0	0	0	6150.83	36353.4	73513.2	146068	35538.8	71778.3	143387
0	0	42405.8	21593.7	43244.4	85828	85934.4	0	0	0	21846	43599.4	86570.5
845572	914385	1.00506e+06	979159	1.00768e+06	1.05038e+06	1.02748e+06	1.04788e+06	1.09519e+06	1.17341e+06	1.06618e+06	1.13135e+06	1.25021e+06
0	807.329	1007.94	1055.67	1230.35	1717.94	1071.79	1097.78	1195.21	2063	1266.77	1533.49	1979.67
FALSE	FALSE	FALSE	FALSE	TRUE	TRUE	FALSE	FALSE	FALSE	TRUE	TRUE	TRUE	TRUE
1.41938e+06	1.56376e+06	1.73455e+06	1.69004e+06	1e+100	1e+100	1.76105e+06	1.84e+06	1.93505e+06	1e+100	1e+100	1e+100	1e+100
0	1	3	2	-100	-100	4	5	6	-100	-100	-100	-100
	1650.76	1877.04	1966.93			1910.21	2121.94	2304.09
		2123.07	2518.43			2158.47	2494.02	2723.19
		1468.88				1721.03	2473.82	2842.29
						2418.36	3478.38	3586.83
							4078.41	3871.72
								3715.34
1650.76	1966.93	1877.04	1910.21	2121.94	2304.09	0	0	0	0	0	0
2518.43	2123.07	2158.47	2494.02	2723.19	0	0	0	0	0	0
1468.88	1721.03	2473.82	2842.29	0	0	0	0	0	0
2418.36	3478.38	3586.83	0	0	0	0	0	0
4078.41	3871.72	0	0	0	0	0	0
3715.34	0	0	0	0	0	0
0	0	0	0	0	0
0	0	0	0	0
0	0	0	0
0	0	0
0	0
0
FALSE
TRUE
FALSE
FALSE
TRUE
FALSE
FALSE
FALSE
FALSE
FALSE
FALSE
0	0	0	1	0	0	0	1	0	0	0	0	0
4
1
Weakly dominated
2
3
Weakly dominated
4
5
6
7
8
9
10	2
1650.76	1	0
2123.07	2	1
2418.36	3	2
3871.72	4	3
-274.42	5	4
#DIV/0!	6	5
#DIV/0!	7	6
#DIV/0!	8	7
#DIV/0!	9	8
#DIV/0!	10	9
#DIV/0!	11	10
#DIV/0!	12	11
1.41938e+06	0
1.56376e+06	87.4632
1.73455e+06	167.908
-1e+100	0
-1e+100	0
-1e+100	0
1.76105e+06	178.865
-1e+100	0
1.93505e+06	223.807
-1e+100	0
-1e+100	0
-1e+100	0
-1e+100	0
-1e+100	0
-1e+100	0
-1e+100	0
1.69004e+06	137.605
-1e+100	0
-1e+100	0
-1e+100	0
1.84e+06	198.223
-1e+100	0
-1e+100	0
-1e+100	0
-1e+100	0
-1e+100	0
-1e+100	0
-1e+100	0
-1e+100	0
-1e+100	0
1.7406e+06	143.179
1.81207e+06	132.711
-1e+100	0
-1e+100	0
-1e+100	0
2.09372e+06	178.625
1.86908e+06	190.625
1.99287e+06	201.623
2.21617e+06	222.253
1.41938e+06	0
1.56376e+06	87.4632
1.73455e+06	167.908
-1e+100	-1e+100
-1e+100	-1e+100
-1e+100	-1e+100
1.76105e+06	178.865
-1e+100	-1e+100
1.93505e+06	223.807
-1e+100	-1e+100
-1e+100	-1e+100
-1e+100	-1e+100
-1e+100	-1e+100
1.93505e+06	223.807
1.41938e+06	0
1.56376e+06	87.4632
1.73455e+06	167.908
1.76105e+06	178.865
1.93505e+06	223.807
1.93505e+06	223.807
1.93505e+06	223.807
1.93505e+06	223.807
1.93505e+06	223.807
1.93505e+06	223.807
1.93505e+06	223.807
1.93505e+06	223.807
1.93505e+06	223.807

## Sheet: Summary
31710.2	31710.2	31710.2	31710.2	31710.2	31710.2	31710.2	31710.2	31710.2	31710.2	31710.2	31710.2	31710.2
21634.2	20343	19704.3	19679.2	19571.7	19545.2	20217.7	18826.5	18750.1	18472.3	18876.6	18797	18787.6
0	1471.32	2339.85	2299.29	2414.12	2414.14	1822.59	3277.8	3415.11	3588.38	3218.93	3317.12	3361.03
20221.5	20553.7	20735.3	20691.4	20703.2	20662	20742.1	20857.6	20904.9	20827.2	20824.4	20868.1	20912.1
1412.68	1260.69	1308.75	1287.03	1282.66	1297.37	1298.19	1246.66	1260.37	1233.53	1271.11	1245.99	1236.5
10076	9895.81	9666.06	9731.69	9724.33	9750.77	9669.87	9605.87	9544.94	9649.46	9614.66	9596.05	9561.55
3251.18	3239.94	3282.2	3268.26	3268.23	3268.1	3279.22	3275.8	3287.23	3266.84	3280.33	3276.97	3279.4
13327.1	13135.7	12948.3	13000	12992.6	13018.9	12949.1	12881.7	12832.2	12916.3	12895	12873	12841
1.18988e+06	1.11887e+06	1.08373e+06	1.08235e+06	1.07644e+06	1.07499e+06	1.11197e+06	1.03546e+06	1.03126e+06	1.01598e+06	1.03821e+06	1.03383e+06	1.03332e+06
0	205985	327579	321901	337977	337980	255163	458892	478116	502373	450650	464397	470545
85593.6	86311.8	87230.2	86969.5	86996.6	86890.1	87220.2	87471.6	87711.8	87297.5	87433.3	87507.4	87649.8
0	0	0	0	0	0	8957.36	55928.1	112545	222328	54671	109844	218342
0	0	64655.8	33004.2	65903.2	130256	130520	0	0	0	33341	66454.8	131560
1.27547e+06	1.41116e+06	1.5632e+06	1.52423e+06	1.56732e+06	1.63011e+06	1.59383e+06	1.63775e+06	1.70963e+06	1.82798e+06	1.66431e+06	1.76204e+06	1.94141e+06
0	742.6	831.541	849.228	982.604	1331.9	915.399	904.933	974.607	1582.71	1025.4	1205.75	1553.26
26557.9	26557.9	26557.9	26557.9	26557.9	26557.9	26557.9	26557.9	26557.9	26557.9	26557.9	26557.9	26557.9
18621.6	17596.6	17055.7	17040.1	16947.8	16925.7	17499	16320.8	16248.9	16020.6	16359.3	16283.3	16273.8
0	1160.89	1873.58	1835.42	1934.7	1938.31	1433.95	2653.13	2773.64	2918.4	2607.34	2697.78	2737.75
17497.4	17752.4	17886.1	17849.1	17859.4	17827.5	17898.3	17983	18018.5	17956.3	17954.9	17989.8	18025.2
1124.15	1005.13	1043.22	1026.41	1023.12	1036.44	1034.67	990.966	1003.95	982.643	1011.75	991.286	986.333
7936.34	7800.44	7628.63	7682.4	7675.41	7693.98	7624.98	7584.01	7535.45	7618.98	7591.27	7576.86	7546.44
2776.97	2767.46	2799.57	2788.38	2788.55	2789.16	2798.06	2793.37	2802.96	2786.7	2797.25	2794.41	2797.35
10713.3	10567.9	10428.2	10470.8	10464	10483.1	10423	10377.4	10338.4	10405.7	10388.5	10371.3	10343.8
1.02419e+06	967814	938065	937207	932131	930911	962446	897645	893687	881131	899763	895581	895056
0	162524	262301	256959	270858	271363	200753	371438	388310	408576	365028	377689	383285
73814	74357.6	75047	74832.8	74858.8	74783	75065.5	75226.7	75418.4	75086.2	75195	75252.6	75378
0	0	0	0	0	0	7817.56	47828.9	96387.3	190791	46754.4	94087.2	187342
0	0	55475.6	28284.8	56529.7	111895	112093	0	0	0	28585.7	56995.3	112955
1.098e+06	1.2047e+06	1.33089e+06	1.29728e+06	1.33438e+06	1.38895e+06	1.35817e+06	1.39214e+06	1.4538e+06	1.55558e+06	1.41533e+06	1.49961e+06	1.65402e+06
0	762.763	884.452	908.994	1054.51	1443.39	963.425	962.512	1040.85	1722.21	1097.73	1302.84	1680.57
22596.5	22596.5	22596.5	22596.5	22596.5	22596.5	22596.5	22596.5	22596.5	22596.5	22596.5	22596.5	22596.5
16242.7	15417.6	14955.3	14946.3	14865.9	14846.8	15341.6	14332.7	14264.8	14074.2	14363	14290.4	14280.6
0	929.07	1521.55	1485.74	1572.59	1578.65	1143.55	2177.35	2284.66	2407.42	2141.19	2225.09	2261.73
15335.5	15533.9	15633.3	15601.7	15610.7	15585.7	15648.6	15710.9	15738.2	15687.5	15687.2	15715.3	15744.3
907.251	812.841	843.498	830.407	827.783	839.806	836.535	799.163	811.244	794.102	817.038	800.142	798.058
6353.8	6249.83	6119.71	6164.45	6158.02	6171.08	6111.4	6086.48	6047.05	6114.92	6092.33	6081.06	6054.2
2405.07	2397.01	2421.75	2412.65	2412.9	2413.95	2421.24	2415.86	2424.01	2410.84	2419.25	2416.82	2419.96
8758.87	8646.84	8541.46	8577.1	8570.92	8585.03	8532.64	8502.34	8471.06	8525.76	8511.59	8497.88	8474.16
893351	847970	822540	822049	817626	816575	843787	788299	784565	774081	789966	785971	785434
0	130070	213017	208004	220162	221011	160097	304829	319853	337038	299767	311513	316642
64498.3	64915.3	65439.6	65260.8	65284.8	65230.7	65475.8	65573.8	65729.8	65458.9	65548.2	65593.4	65704.2
0	0	0	0	0	0	6899.63	41450.4	83669.7	165938	40520.2	81684.3	162915
0	0	48220.3	24566.4	49145.9	97414.1	97560.5	0	0	0	24839.9	49548.2	98292.6
957849	1.04295e+06	1.14922e+06	1.11988e+06	1.15222e+06	1.20023e+06	1.17382e+06	1.20015e+06	1.25382e+06	1.34252e+06	1.22064e+06	1.29431e+06	1.42899e+06
0	784.354	943.088	977.359	1136.64	1571.31	1015.58	1026.64	1114.27	1881.5	1178.03	1411.78	1822.45
19503.3	19503.3	19503.3	19503.3	19503.3	19503.3	19503.3	19503.3	19503.3	19503.3	19503.3	19503.3	19503.3
14337.2	13664.2	13265.4	13261.2	13190.3	13173.4	13605	12732.4	12668.3	12506.7	12756.8	12687.4	12677.4
0	753.598	1252.14	1218.53	1295.32	1303.05	923.678	1809.94	1906.67	2012.2	1780.95	1859.25	1893.03
13595.2	13751.6	13826.4	13798.8	13806.9	13786.9	13843.2	13889.1	13910.5	13868.5	13869	13892	13916
741.985	666.162	691.219	680.964	678.753	689.593	685.503	653.307	664.413	650.45	668.816	654.699	654.416
5166.1	5085.49	4985.72	5023.52	5017.68	5026.85	4974.6	4960.93	4928.34	4984.36	4965.51	4956.62	4932.85
2109.15	2102.29	2121.62	2114.11	2114.39	2115.69	2121.78	2116.09	2123.09	2112.26	2119.1	2117	2120.14
7275.24	7187.78	7107.33	7137.64	7132.06	7142.53	7096.38	7077.02	7051.44	7096.62	7084.62	7073.62	7052.99
788546	751531	729599	729368	725467	724537	748276	700284	696756	687871	701626	697809	697258
0	105504	175299	170595	181344	182427	129315	253391	266934	281708	249333	260295	265025
57025.9	57350.2	57753.8	57602.3	57624.2	57585.4	57800.8	57854.3	57983.4	57759.2	57834	57869.8	57968
0	0	0	0	0	0	6150.83	36353.4	73513.2	146068	35538.8	71778.3	143387
0	0	42405.8	21593.7	43244.4	85828	85934.4	0	0	0	21846	43599.4	86570.5
845572	914385	1.00506e+06	979159	1.00768e+06	1.05038e+06	1.02748e+06	1.04788e+06	1.09519e+06	1.17341e+06	1.06618e+06	1.13135e+06	1.25021e+06
0	807.329	1007.94	1055.67	1230.35	1717.94	1071.79	1097.78	1195.21	2063	1266.77	1533.49	1979.67
17052.1	17052.1	17052.1	17052.1	17052.1	17052.1	17052.1	17052.1	17052.1	17052.1	17052.1	17052.1	17052.1
12790.1	12234.4	11887.6	11886.7	11823.5	11808.2	12188.4	11426.9	11366.1	11227.4	11447	11380.6	11370.4
0	619.026	1043.24	1011.66	1080.21	1089.06	755.087	1522.43	1610.53	1702.39	1498.86	1572.29	1603.62
12175.7	12300.6	12357.2	12332.9	12340.2	12324	12374.7	12408.4	12425.6	12390.2	12391.3	12410.3	12430.6
614.42	552.796	573.577	565.507	563.548	573.332	568.844	540.921	551.041	539.543	554.479	542.551	543.379
4262.01	4198.73	4121.31	4153.7	4148.41	4154.83	4108.58	4102.81	4075.46	4122.36	4106.3	4099.24	4078.13
1870.44	1864.56	1879.88	1873.61	1873.87	1875.29	1880.49	1874.73	1880.79	1871.77	1877.43	1875.59	1878.64
6132.45	6063.29	6001.18	6027.32	6022.28	6030.12	5989.07	5977.54	5956.26	5994.13	5983.73	5974.84	5956.77
703456	672890	653816	653771	650292	649452	670364	628478	625136	617505	629582	625932	625370
0	86663.6	146054	141633	151230	152469	105712	213140	225475	238335	209841	220121	224507
50951.9	51207.2	51521.6	51391.5	51411.3	51383.5	51574.8	51596.9	51705.4	51517.1	51581.2	51609.7	51697
0	0	0	0	0	0	5533.01	32224.6	65290	129963	31503.5	63757.2	127562
0	0	37710.4	19184.5	38462.8	76431.9	76506.1	0	0	0	19419.8	38781.6	77070.4
754407	810761	889102	865980	891396	929736	909691	925439	967607	1.03732e+06	941928	1.0002e+06	1.10621e+06
0	831.618	1079.33	1145.53	1337.15	1885.86	1131.93	1176.38	1283.94	2269.37	1364.33	1668.83	2152.84
15082.4	15082.4	15082.4	15082.4	15082.4	15082.4	15082.4	15082.4	15082.4	15082.4	15082.4	15082.4	15082.4
11518.1	11053.8	10749.9	10751.5	10694.6	10680.5	11018.4	10348.3	10290.6	10169.9	10365.2	10301.6	10291.2
0	514.518	879.233	849.492	911.229	920.806	624.24	1294.6	1375.56	1456.43	1275.18	1344.33	1373.53
11003.3	11104.3	11147.6	11125.8	11132.4	11119.1	11165.1	11189.7	11203.8	11173.5	11175.2	11191	11208.3
514.725	464.068	481.543	475.175	473.367	482.215	477.589	453.225	462.387	452.826	465.149	454.968	456.462
3564.34	3514.05	3453.29	3481.42	3476.62	3481.07	3439.76	3439.53	3416.26	3456.05	3442.08	3436.46	3417.65
1675.39	1670.32	1682.61	1677.32	1677.55	1679.02	1683.51	1677.84	1683.13	1675.52	1680.29	1678.67	1681.56
5239.73	5184.37	5135.91	5158.75	5154.17	5160.09	5123.28	5117.37	5099.39	5131.57	5122.37	5115.13	5099.2
633494	607962	591244	591332	588201	587429	606013	569156	565983	559347	570083	566589	566018
0	72032.4	123093	118929	127572	128913	87393.5	181244	192578	203900	178525	188206	192294
45952.5	46156	46403.6	46290.4	46308.4	46288.4	46460	46459.9	46552.4	46392.2	46448.2	46471	46549
0	0	0	0	0	0	5017.27	28836.6	58546.2	116745	28192.5	57178.4	114573
0	0	33834.5	17206.6	34538.5	68714.3	68762.7	0	0	0	17428.2	34829.3	69272.4
679446	726150	794574	773758	796620	831345	813646	825696	863660	926383	840678	893274	988707
0	857.117	1157.36	1248.95	1458.8	2078.04	1195.75	1262.85	1380.69	2503.6	1471.04	1818.63	2342.45

## Sheet: 0_1_A
42820.5	42820.5	42820.5	42820.5	42820.5	42820.5	42820.5	42820.5	42820.5	42820.5	42820.5	42820.5	42820.5		44736.5	44736.5	44736.5	44736.5	44736.5	44736.5	44736.5	44736.5	44736.5	44736.5	44736.5	44736.5	44736.5
26669.3	24748.2	23995.5	23935.8	23799.9	23771.6	24601	22888.5	22813	22424.6	22971.3	22891	22881.4		27435.7	25410.1	24638.6	24573.3	24433.9	24410.4	25261.3	23498.9	23421.2	23017.1	23591.9	23511	23498.1
0	2243.13	3405.16	3369.65	3503.68	3503.55	2775.48	4624.22	4801.51	5043.72	4540.94	4641.23	4697.38		0	2380.33	3592.14	3556.11	3692.11	3694.61	2948.49	4857.81	5040	5297.44	4767.08	4869.75	4926.82
24583.7	25131.4	25470.1	25400.4	25404.2	25368.3	25447.9	25651.7	25742.3	25632.4	25621.8	25670.5	25739.5		25233.8	25825.8	26189.8	26114.4	26116.2	26088.9	26171	26384	26480.7	26370.3	26359.8	26410	26477.4
2085.62	1859.97	1930.57	1905.08	1899.38	1906.94	1928.58	1861.11	1872.22	1835.93	1890.43	1861.69	1839.28		2201.87	1964.61	2041	2015.02	2009.81	2016.16	2038.84	1972.67	1980.53	1944.28	1999.14	1970.67	1947.49
16151.1	15829.1	15419.8	15515	15516.9	15545.3	15444	15307.7	15205.9	15352.1	15308.2	15288.2	15241.7		17300.8	16946.1	16505.7	16607.1	16610.5	16631.5	16526.7	16379.8	16275.3	16422	16377.5	16355.8	16311.6
4088.39	4079.07	4150.84	4132.02	4130.44	4128.38	4147.11	4149.72	4166.06	4137.83	4156.51	4152.49	4153.52		4219.05	4211.43	4288.75	4268.98	4267.31	4265.96	4285.42	4289.75	4305.71	4277.42	4296.26	4292.53	4293.07
20239.5	19908.2	19570.7	19647	19647.3	19673.6	19591.1	19457.4	19372	19490	19464.7	19440.7	19395.2		21519.9	21157.5	20794.5	20876.1	20877.8	20897.4	20812.1	20669.6	20581	20699.4	20673.8	20648.3	20604.7
1.46681e+06	1.36115e+06	1.31975e+06	1.31647e+06	1.309e+06	1.30744e+06	1.35305e+06	1.25887e+06	1.25472e+06	1.23335e+06	1.26342e+06	1.25901e+06	1.25848e+06		1.50896e+06	1.39756e+06	1.35512e+06	1.35153e+06	1.34386e+06	1.34257e+06	1.38937e+06	1.29244e+06	1.28817e+06	1.26594e+06	1.29755e+06	1.2931e+06	1.29239e+06
0	314038	476722	471752	490515	490497	388567	647391	672211	706121	635732	649773	657633		0	333246	502899	497855	516895	517246	412788	680094	705600	741642	667392	681764	689755
105732	107021	108654	108275	108267	108152	108562	109106	109504	108925	109098	109178	109369		108800	110212	111973	111571	111553	111471	111898	112478	112893	112310	112482	112570	112753
0	0	0	0	0	0	9116.7	69821.3	140473	277686	68272.4	137012	272721		0	0	0	0	0	0	9138.45	71991.8	144824	286357	70406.6	141272	281201
0	0	80761.6	41123.7	81997.4	162291	162666	0	0	0	41569.8	82822.6	164256		0	0	83174.7	42388.1	84486.9	167293	167694	0	0	0	42858.7	85387.1	169352
1.57254e+06	1.78221e+06	1.98589e+06	1.93762e+06	1.98977e+06	2.06838e+06	2.02197e+06	2.08519e+06	2.1769e+06	2.32608e+06	2.11809e+06	2.23779e+06	2.46245e+06		1.61776e+06	1.84101e+06	2.05317e+06	2.00334e+06	2.0568e+06	2.13858e+06	2.09089e+06	2.157e+06	2.25148e+06	2.40625e+06	2.19069e+06	2.3141e+06	2.54545e+06
0	632.727	617.98	616.173	704.515	876.202	693.091	655.457	696.646	1005.32	704.119	832.783	1054.03		0	616.052	600.235	598.918	683.762	836.736	668.447	634.173	674.966	960.97	677.15	798.955	1013.65
34171.3	34171.3	34171.3	34171.3	34171.3	34171.3	34171.3	34171.3	34171.3	34171.3	34171.3	34171.3	34171.3		36234.2	36234.2	36234.2	36234.2	36234.2	36234.2	36234.2	36234.2	36234.2	36234.2	36234.2	36234.2	36234.2
22989.3	21552.7	20868.6	20840.7	20729.8	20695.4	21411.7	19932.5	19851.6	19548.9	19984.9	19904.8	19897.2		24035.1	22483.5	21765.3	21730.2	21613.9	21583	22333.2	20777.6	20699.8	20376.3	20840.4	20759.1	20753.1
0	1637.68	2581.85	2541.62	2663.97	2658.57	2029.45	3589.57	3735.93	3924.03	3527.12	3625.24	3671.56		0	1777.4	2785.17	2744.27	2868.77	2867.32	2209.93	3853.25	4004.83	4206.07	3781.79	3881.75	3934.05
21422.2	21795.7	22003.3	21959.6	21975.4	21921.6	22004.4	22141.8	22193.2	22109.3	22104.5	22151	22202.7		22341.8	22754.1	22988.1	22935.8	22948.9	22903.2	22991	23136.7	23198.9	23106.1	23102.1	23148.9	23205.5
1567.07	1394.7	1447.12	1422.72	1418.41	1432.35	1436.8	1380.24	1394.28	1363.65	1407.55	1379.06	1365.98		1693.3	1506.82	1562.37	1538.69	1533.74	1547.12	1552.15	1494.24	1505.81	1476.34	1520	1491.97	1481.68
11182	10980.9	10720.9	10788.9	10777.5	10817.3	10730.1	10649.3	10583.8	10698.4	10659.3	10641.3	10602.6		12199	11973.2	11683.7	11759.7	11751.5	11783.9	11691	11603.3	11529.5	11651.8	11612	11593.3	11547
3470.25	3457.06	3504.44	3489.54	3490.07	3487.96	3500.77	3498.45	3510.57	3487.94	3503.49	3499.25	3501.42		3640.98	3627.82	3679.91	3664.11	3664.05	3662.82	3676.53	3674.82	3687.49	3664.09	3679.67	3675.64	3679.48
14652.3	14438	14225.3	14278.5	14267.6	14305.3	14230.9	14147.7	14094.4	14186.3	14162.8	14140.5	14104		15840	15601.1	15363.6	15423.8	15415.6	15446.7	15367.5	15278.1	15217	15315.8	15291.7	15268.9	15226.5
1.26441e+06	1.1854e+06	1.14777e+06	1.14624e+06	1.14014e+06	1.13825e+06	1.17765e+06	1.09629e+06	1.09184e+06	1.07519e+06	1.09917e+06	1.09476e+06	1.09434e+06		1.32193e+06	1.23659e+06	1.19709e+06	1.19516e+06	1.18876e+06	1.18706e+06	1.22833e+06	1.14277e+06	1.13849e+06	1.1207e+06	1.14622e+06	1.14175e+06	1.14142e+06
0	229276	361459	355827	372955	372199	284123	502540	523031	549364	493797	507534	514018		0	248837	389924	384198	401628	401424	309390	539455	560676	588849	529450	543445	550768
91014.8	91814.2	92854.2	92582.8	92625.8	92466.4	92822.4	93142.6	93398.8	92945.9	93096.9	93169.1	93328		95195.2	96098.4	97252.2	96952.5	96982.4	96851.8	97231.9	97577.7	97867.2	97381.4	97538.8	97614.2	97802.4
0	0	0	0	0	0	9020.2	59568.2	119835	236786	58223.4	116942	232559		0	0	0	0	0	0	9052.8	62418.9	125567	248144	61019.6	122522	243767
0	0	68894.9	35147.9	70162.6	138662	138961	0	0	0	35492.1	70733.5	140110		0	0	72170.6	36815.7	73463.7	145275	145607	0	0	0	37185.6	74097.8	146850
1.35542e+06	1.50649e+06	1.67098e+06	1.6298e+06	1.67588e+06	1.74158e+06	1.70257e+06	1.75154e+06	1.8281e+06	1.95428e+06	1.77978e+06	1.88314e+06	2.07436e+06		1.41713e+06	1.58153e+06	1.75644e+06	1.71313e+06	1.76084e+06	1.83061e+06	1.78961e+06	1.84222e+06	1.9226e+06	2.05507e+06	1.87141e+06	1.97943e+06	2.18061e+06
0	704.877	739.02	733.987	833.014	1112.83	823.779	785.046	847.234	1285.2	866.855	1031.21	1311.22		0	687.994	712.213	711.129	809.829	1051.27	788.373	756.501	811.33	1217.07	828.508	984.65	1244.46
25941.6	25941.6	25941.6	25941.6	25941.6	25941.6	25941.6	25941.6	25941.6	25941.6	25941.6	25941.6	25941.6		27867	27867	27867	27867	27867	27867	27867	27867	27867	27867	27867	27867	27867
18824.5	17864.8	17303	17294.2	17199.1	17173.2	17758.3	16553.5	16477.2	16258.8	16584.8	16507.1	16495.6		19991.6	18929	18324.7	18312.4	18212.9	18189.3	18811.7	17520.1	17443.6	17203.6	17558.9	17477.9	17468.5
0	1072.58	1778.34	1735.16	1841.74	1841.08	1322.86	2560.29	2679.02	2814.89	2517.81	2613.66	2646.27		0	1190.22	1956.85	1913.64	2023.01	2023.21	1474.47	2802.15	2924.1	3074.59	2752.17	2850.24	2889.29
17767.9	17991	18095.9	18065.1	18079.3	18034.4	18110.3	18186.2	18212	18152.5	18151.7	18192.6	18221.7		18824.4	19074.4	19196.6	19161.9	19175.3	19135.3	19214.9	19299.7	19327.9	19263.9	19265.1	19304.9	19340
1056.67	946.375	985.352	964.172	961.494	979.854	970.847	927.65	944.264	921.245	950.917	928.135	920.252		1167.24	1044.74	1085	1064.14	1060.63	1077.15	1071.22	1022.54	1039.82	1014.36	1045.95	1023.22	1017.84
7117.01	7004.19	6860.26	6912.23	6900.73	6927.27	6860.37	6827.71	6785.33	6867.82	6838.97	6820.83	6799.65		7875.37	7747.8	7585.41	7640.9	7631.07	7654.5	7580.84	7544.73	7499.24	7588.74	7555.88	7538.82	7509.16
2788.57	2778	2806.55	2794.57	2795.5	2796.21	2803.14	2797.44	2807.05	2790.53	2801.36	2798.48	2799.5		2972	2960.56	2991.9	2979.53	2980.03	2980.74	2989.29	2982.78	2992.96	2974.92	2986.75	2983.73	2986.48
9905.59	9782.18	9666.81	9706.81	9696.23	9723.49	9663.51	9625.15	9592.38	9658.34	9640.34	9619.31	9599.14		10847.4	10708.4	10577.3	10620.4	10611.1	10635.2	10570.1	10527.5	10492.2	10563.7	10542.6	10522.6	10495.6
1.03535e+06	982563	951662	951179	945949	944526	976708	910445	906246	894237	912162	907888	907260		1.09954e+06	1.04109e+06	1.00786e+06	1.00718e+06	1.00171e+06	1.00041e+06	1.03464e+06	963605	959400	946200	965740	961285	960768
0	150161	248967	242922	257844	257752	185200	358440	375063	394084	352494	365912	370477		0	166630	273959	267910	283222	283250	206426	392301	409374	430442	385304	399033	404501
74357.5	74804.1	75382.6	75173.4	75220	75110.7	75385	75512.5	75679.5	75352.6	75463.8	75535	75624.7		79021.7	79531.2	80182.6	79958.9	79997.1	79902.5	80201.6	80340.3	80521.9	80168.1	80296.9	80360.9	80487
0	0	0	0	0	0	8867.7	48246.6	97119.8	191751	47155.2	94827.7	188231		0	0	0	0	0	0	8921.85	51340.4	103325	204076	50181.3	100878	200403
0	0	55730	28501.3	56992.3	112501	112689	0	0	0	28792.6	57404.8	113454		0	0	59394.1	30328.7	60606.5	119724	119946	0	0	0	30628.3	61055.3	120777
1.10971e+06	1.20753e+06	1.33174e+06	1.29778e+06	1.33601e+06	1.38989e+06	1.35885e+06	1.39264e+06	1.45411e+06	1.55542e+06	1.41607e+06	1.50157e+06	1.65505e+06		1.17856e+06	1.28725e+06	1.42139e+06	1.38538e+06	1.42553e+06	1.48329e+06	1.45014e+06	1.48759e+06	1.55262e+06	1.66089e+06	1.51215e+06	1.60261e+06	1.76694e+06
0	792.681	929.882	946.121	1080.94	1538.61	1029.18	1008.93	1099.59	1802.74	1154.98	1368.84	1779.58		0	781.909	899.2	911.351	1045.33	1436.53	979.602	966.135	1053.21	1700.1	1094.67	1305.54	1672.82
18219.9	18219.9	18219.9	18219.9	18219.9	18219.9	18219.9	18219.9	18219.9	18219.9	18219.9	18219.9	18219.9		19657.6	19657.6	19657.6	19657.6	19657.6	19657.6	19657.6	19657.6	19657.6	19657.6	19657.6	19657.6	19657.6
14230.5	13687.3	13300.7	13299.9	13219.3	13207.3	13636.9	12760	12692.9	12548.9	12774.9	12703	12688.3		15231.5	14627.5	14203.5	14201.2	14120.4	14107.6	14571.2	13615.1	13548.7	13388.2	13637.1	13562.5	13544.3
0	593.701	1047.27	1011.4	1091.13	1099.27	716.932	1588.6	1685.62	1773.31	1563.59	1656.04	1679.84		0	663.847	1162.64	1125.91	1208.62	1217.67	805.468	1756.73	1855.93	1953.9	1726.21	1819.49	1851.11
13623.7	13731.9	13775.7	13750.8	13755.7	13732.9	13790.7	13813.9	13829.8	13787.4	13785.1	13822.7	13834		14556.1	14680.1	14731.2	14704.6	14711.4	14689.5	14749.8	14778.3	14795.1	14748.4	14750.6	14786.2	14800.3
606.801	549.146	572.293	560.433	554.743	573.66	563.09	534.706	548.685	534.747	553.406	536.278	534.143		675.468	611.231	634.971	622.5	617.609	635.721	626.82	593.567	609.503	593.686	612.682	595.761	595.104
3989.41	3938.83	3871.89	3908.63	3909.48	3913.3	3866.08	3871.29	3841.38	3897.7	3881.38	3860.87	3851.71		4426.02	4366.2	4291.38	4330.48	4328.58	4332.29	4280.92	4285.71	4252.97	4315.48	4294.26	4275.61	4262.16
2063.1	2056.44	2070.9	2063.16	2061.71	2065.63	2069.53	2062.18	2069.49	2058.63	2065.19	2063.96	2064.69		2214.32	2207.36	2223.02	2214.82	2213.93	2217.67	2222.52	2214.09	2222.24	2210.1	2217.41	2215.97	2217.63
6052.52	5995.28	5942.78	5971.79	5971.19	5978.92	5935.6	5933.47	5910.87	5956.32	5946.58	5924.83	5916.4		6640.34	6573.56	6514.4	6545.3	6542.51	6549.96	6503.45	6499.81	6475.22	6525.58	6511.67	6491.58	6479.79
782676	752804	731540	731492	727060	726402	750028	701799	698108	690188	702620	698664	697858		837735	804513	781195	781064	776620	775918	801414	748832	745176	736350	750040	745935	744936
0	83118.1	146618	141596	152758	153898	100370	222404	235987	248264	218903	231845	235178		0	92938.6	162770	157628	169206	170474	112766	245942	259831	273546	241669	254729	259155
55984.8	56183.3	56454.5	56310.5	56303.3	56289.1	56476.8	56454.8	56573	56351.2	56410.8	56497	56535.2		59986.4	60222	60522.6	60371.2	60371.1	60359.6	60567.2	60545.5	60675.2	60429	60509.7	60585.1	60639.8
0	0	0	0	0	0	8601.1	36038.7	72637.6	143120	35209.2	70965.9	140443		0	0	0	0	0	0	8679	38627.2	77877	153538	37751.9	76073.8	150702
0	0	41540.5	21311.6	42667.2	84133.1	84195.7	0	0	0	21546.7	43013	84706.6		0	0	44664.5	22843.5	45738.5	90258.8	90349.4	0	0	0	23095	46098.8	90883
838661	892106	976153	950710	978789	1.02072e+06	999672	1.0167e+06	1.06331e+06	1.13792e+06	1.03469e+06	1.10098e+06	1.21472e+06		897721	957674	1.04915e+06	1.02191e+06	1.05194e+06	1.09701e+06	1.07378e+06	1.09395e+06	1.14356e+06	1.22386e+06	1.11307e+06	1.18342e+06	1.30632e+06
0	933.67	1252.93	1388	1723.04	2473.9	1377.17	1495.53	1585.98	3110.97	1850.39	2054.37	2762.84		0	897.767	1202.37	1306.65	1576.41	2205.09	1286.07	1396.3	1488.83	2841.98	1673.66	1920.57	2544.98
31710.2	31710.2	31710.2	31710.2	31710.2	31710.2	31710.2	31710.2	31710.2	31710.2	31710.2	31710.2	31710.2
21634.2	20343	19704.3	19679.2	19571.7	19545.2	20217.7	18826.5	18750.1	18472.3	18876.6	18797	18787.6
0	1471.32	2339.85	2299.29	2414.12	2414.14	1822.59	3277.8	3415.11	3588.38	3218.93	3317.12	3361.03
20221.5	20553.7	20735.3	20691.4	20703.2	20662	20742.1	20857.6	20904.9	20827.2	20824.4	20868.1	20912.1
1412.68	1260.69	1308.75	1287.03	1282.66	1297.37	1298.19	1246.66	1260.37	1233.53	1271.11	1245.99	1236.5
10076	9895.81	9666.06	9731.69	9724.33	9750.77	9669.87	9605.87	9544.94	9649.46	9614.66	9596.05	9561.55
3251.18	3239.94	3282.2	3268.26	3268.23	3268.1	3279.22	3275.8	3287.23	3266.84	3280.33	3276.97	3279.4
13327.1	13135.7	12948.3	13000	12992.6	13018.9	12949.1	12881.7	12832.2	12916.3	12895	12873	12841
1.18988e+06	1.11887e+06	1.08373e+06	1.08235e+06	1.07644e+06	1.07499e+06	1.11197e+06	1.03546e+06	1.03126e+06	1.01598e+06	1.03821e+06	1.03383e+06	1.03332e+06
0	205985	327579	321901	337977	337980	255163	458892	478116	502373	450650	464397	470545
85593.6	86311.8	87230.2	86969.5	86996.6	86890.1	87220.2	87471.6	87711.8	87297.5	87433.3	87507.4	87649.8
0	0	0	0	0	0	8957.36	55928.1	112545	222328	54671	109844	218342
0	0	64654.1	33004.2	65903.2	130256	130520	0	0	0	33341	66454.8	131560
1.27547e+06	1.41116e+06	1.5632e+06	1.52423e+06	1.56732e+06	1.63011e+06	1.59383e+06	1.63775e+06	1.70963e+06	1.82798e+06	1.66431e+06	1.76204e+06	1.94141e+06
0	742.6	831.513	849.228	982.604	1331.9	915.399	904.933	974.607	1582.71	1025.4	1205.75	1553.26

## Sheet: 0_1_C
42820.5	42820.5	42820.5	42820.5	42820.5	42820.5	42820.5	42820.5	42820.5	42820.5	42820.5	42820.5	42820.5		44736.5	44736.5	44736.5	44736.5	44736.5	44736.5	44736.5	44736.5	44736.5	44736.5	44736.5	44736.5	44736.5
25909.1	23585.8	21582.5	21582.3	21461.3	21461.6	22146	22888.5	22813	22424.6	22971.3	22891	22881.4		26610.7	24156	22079.6	22082.8	21959.1	21954.5	22664.7	23498.9	23421.2	23017.1	23591.9	23511	23498.1
0	2683.35	5221.06	5213.85	5371.43	5468.86	4848.77	4624.22	4801.51	5043.72	4540.94	4641.23	4697.38		0	2848.58	5507.89	5502.93	5663.63	5763.16	5131.05	4857.81	5040	5297.44	4767.08	4869.75	4926.82
23562.5	24325.9	24806.6	24793	24868.2	24933.3	25002.4	25651.7	25742.3	25632.4	25621.8	25670.5	25739.5		24134.8	24953.4	25476.4	25465.5	25546.3	25604.3	25692	26384	26480.7	26370.3	26359.8	26410	26477.4
2346.64	1943.31	1996.98	2003.17	1964.6	1997.18	1992.33	1861.11	1872.22	1835.93	1890.43	1861.69	1839.28		2475.85	2051.15	2111.13	2120.24	2076.49	2113.34	2103.75	1972.67	1980.53	1944.28	1999.14	1970.67	1947.49
16911.3	16551.3	16016.9	16024.3	15987.7	15890	15825.7	15307.7	15205.9	15352.1	15308.2	15288.2	15241.7		18125.8	17731.9	17149	17150.8	17113.8	17018.8	16940.8	16379.8	16275.3	16422	16377.5	16355.8	16311.6
4046.85	4001.08	4085.78	4086.23	4082.14	4102.95	4110.5	4149.72	4166.06	4137.83	4156.51	4152.49	4153.52		4171.79	4125.59	4218.32	4220.21	4214.97	4236.4	4244.7	4289.75	4305.71	4277.42	4296.26	4292.53	4293.07
20958.2	20552.3	20102.7	20110.5	20069.8	19992.9	19936.2	19457.4	19372	19490	19464.7	19440.7	19395.2		22297.6	21857.5	21367.3	21371	21328.7	21255.2	21185.5	20669.6	20581	20699.4	20673.8	20648.3	20604.7
1.425e+06	1.29722e+06	1.18704e+06	1.18703e+06	1.18037e+06	1.18039e+06	1.21803e+06	1.25887e+06	1.25472e+06	1.23335e+06	1.26342e+06	1.25901e+06	1.25848e+06		1.46359e+06	1.32858e+06	1.21438e+06	1.21455e+06	1.20775e+06	1.2075e+06	1.24656e+06	1.29244e+06	1.28817e+06	1.26594e+06	1.29755e+06	1.2931e+06	1.29239e+06
0	375669	730948	729939	752001	765640	678828	647391	672211	706121	635732	649773	657633		0	398801	771105	770411	792908	806842	718347	680094	705600	741642	667392	681764	689755
102683	104121	106258	106234	106376	106775	107024	109106	109504	108925	109098	109178	109369		105489	107064	109392	109392	109536	109923	110228	112478	112893	112310	112482	112570	112753
0	0	0	0	0	0	9609.35	69821.3	140473	277686	68272.4	137012	272721		0	0	0	0	0	0	9616.4	71991.8	144824	286357	70406.6	141272	281201
0	0	78947.6	40939.9	81176.9	160819	161021	0	0	0	41569.8	82822.6	164256		0	0	81268.4	42162.8	83582.9	165576	165860	0	0	0	42858.7	85387.1	169352
1.52768e+06	1.77701e+06	2.10319e+06	2.06414e+06	2.11993e+06	2.21362e+06	2.17451e+06	2.08519e+06	2.1769e+06	2.32608e+06	2.11809e+06	2.23779e+06	2.46245e+06		1.56908e+06	1.83444e+06	2.17614e+06	2.13652e+06	2.19378e+06	2.28984e+06	2.25061e+06	2.157e+06	2.25148e+06	2.40625e+06	2.19069e+06	2.3141e+06	2.54545e+06
0	614.347	672.707	632.856	666.686	710.647	632.923	371.481	409.3	543.796	395.335	467.955	598.086		0	602.971	652.558	612.379	644.753	691.462	612.803	361.125	397.528	523.808	382.81	451.722	576.739
34171.3	34171.3	34171.3	34171.3	34171.3	34171.3	34171.3	34171.3	34171.3	34171.3	34171.3	34171.3	34171.3		36234.2	36234.2	36234.2	36234.2	36234.2	36234.2	36234.2	36234.2	36234.2	36234.2	36234.2	36234.2	36234.2
22512.5	20772.4	19107.2	19112.7	19001.8	19005	19590	19932.5	19851.6	19548.9	19984.9	19904.8	19897.2		23507.2	21618.2	19850.7	19860.8	19743.9	19738.6	20361.7	20777.6	20699.8	20376.3	20840.4	20759.1	20753.1
0	1951.62	3953.99	3939.44	4080.78	4150.73	3607.24	3589.57	3735.93	3924.03	3527.12	3625.24	3671.56		0	2121.71	4269.69	4255.56	4403.41	4481.26	3912.78	3853.25	4004.83	4206.07	3781.79	3881.75	3934.05
20743.7	21264.2	21568.3	21552.7	21608.6	21667.1	21704.3	22141.8	22193.2	22109.3	22104.5	22151	22202.7		21595.1	22162.1	22505.5	22494.6	22554.9	22608.7	22662.1	23136.7	23198.9	23106.1	23102.1	23148.9	23205.5
1768.75	1459.86	1492.89	1499.4	1473.98	1488.62	1492.94	1380.24	1394.28	1363.65	1407.55	1379.06	1365.98		1912.07	1577.8	1614.85	1621.83	1592.43	1611.2	1612.41	1494.24	1505.81	1476.34	1520	1491.97	1481.68
11658.8	11447.3	11110.1	11119.2	11088.7	11015.6	10974	10649.3	10583.8	10698.4	10659.3	10641.3	10602.6		12727	12494.3	12113.8	12117.8	12086.8	12014.3	11959.7	11603.3	11529.5	11651.8	11612	11593.3	11547
3453.07	3409.35	3462.59	3462.89	3461.06	3474.36	3480.98	3498.45	3510.57	3487.94	3503.49	3499.25	3501.42		3620.9	3574.09	3634.13	3635.22	3632.52	3646.7	3654.36	3674.82	3687.49	3664.09	3679.67	3675.64	3679.48
15111.9	14856.6	14572.7	14582.1	14549.8	14490	14455	14147.7	14094.4	14186.3	14162.8	14140.5	14104		16347.9	16068.4	15747.9	15753	15719.4	15661	15614	15278.1	15217	15315.8	15291.7	15268.9	15226.5
1.23819e+06	1.14248e+06	1.0509e+06	1.0512e+06	1.0451e+06	1.04527e+06	1.07745e+06	1.09629e+06	1.09184e+06	1.07519e+06	1.09917e+06	1.09476e+06	1.09434e+06		1.2929e+06	1.189e+06	1.09179e+06	1.09235e+06	1.08592e+06	1.08562e+06	1.11989e+06	1.14277e+06	1.13849e+06	1.1207e+06	1.14622e+06	1.14175e+06	1.14142e+06
0	273226	553559	551521	571310	581102	505014	502540	523031	549364	493797	507534	514018		0	297040	597757	595778	616477	627377	547789	539455	560676	588849	529450	543445	550768
89099.4	89944.4	91293.4	91258.3	91379.7	91672.3	91835.6	93142.6	93398.8	92945.9	93096.9	93169.1	93328		93074.4	94008.1	95524.3	95517.6	95638	95929.6	96145.5	97577.7	97867.2	97381.4	97538.8	97614.2	97802.4
0	0	0	0	0	0	9541.4	59568.2	119835	236786	58223.4	116942	232559		0	0	0	0	0	0	9570.95	62418.9	125567	248144	61019.6	122522	243767
0	0	67710.8	35173.6	69774.4	138010	138076	0	0	0	35492.1	70733.5	140110		0	0	70870.2	36822.9	73019.9	144449	144596	0	0	0	37185.6	74097.8	146850
1.32729e+06	1.50565e+06	1.76346e+06	1.72915e+06	1.77756e+06	1.85606e+06	1.82192e+06	1.75154e+06	1.8281e+06	1.95428e+06	1.77978e+06	1.88314e+06	2.07436e+06		1.38597e+06	1.58005e+06	1.85594e+06	1.82046e+06	1.87105e+06	1.95338e+06	1.918e+06	1.84222e+06	1.9226e+06	2.05507e+06	1.87141e+06	1.97943e+06	2.18061e+06
0	698.689	808.961	758.518	801.033	850.203	752.99	440.01	492.193	677.412	476.738	572.246	741.212		0	694.447	783.356	730.433	771.808	826.108	725.006	426.498	474.534	648.352	459.631	550.056	708.647
25941.6	25941.6	25941.6	25941.6	25941.6	25941.6	25941.6	25941.6	25941.6	25941.6	25941.6	25941.6	25941.6		27867	27867	27867	27867	27867	27867	27867	27867	27867	27867	27867	27867	27867
18569.7	17413.7	16150.5	16172.7	16064.5	16073	16538	16553.5	16477.2	16258.8	16584.8	16507.1	16495.6		19703.1	18417.8	17047.9	17069.6	16958.4	16956.1	17465.9	17520.1	17443.6	17203.6	17558.9	17477.9	17468.5
0	1266.28	2696.95	2673.92	2793.8	2843.39	2399.06	2560.29	2679.02	2814.89	2517.81	2613.66	2646.27		0	1405.7	2974.63	2954.11	3081.78	3136.3	2659.71	2802.15	2924.1	3074.59	2752.17	2850.24	2889.29
17373	17685.3	17837.4	17830.1	17852.1	17911.7	17927.3	18186.2	18212	18152.5	18151.7	18192.6	18221.7		18382.7	18727.6	18906.6	18901.6	18933.5	18982.2	19013.1	19299.7	19327.9	19263.9	19265.1	19304.9	19340
1196.79	994.665	1010.03	1016.51	1006.19	1004.71	1009.76	927.65	944.264	921.245	950.917	928.135	920.252		1320.45	1095.95	1115.92	1122.11	1106.73	1110.21	1112.49	1022.54	1039.82	1014.36	1045.95	1023.22	1017.84
7371.81	7261.6	7094.11	7094.97	7083.27	7025.16	7004.49	6827.71	6785.33	6867.82	6838.97	6820.83	6799.65		8163.85	8043.43	7844.45	7843.27	7826.75	7774.54	7741.33	7544.73	7499.24	7588.74	7555.88	7538.82	7509.16
2786.96	2754.55	2780.75	2782.15	2781.32	2788.81	2792.79	2797.44	2807.05	2790.53	2801.36	2798.48	2799.5		2968.91	2932.63	2964.16	2965.77	2964.4	2972.27	2977.28	2982.78	2992.96	2974.92	2986.75	2983.73	2986.48
10158.8	10016.1	9874.86	9877.12	9864.59	9813.98	9797.28	9625.15	9592.38	9658.34	9640.34	9619.31	9599.14		11132.8	10976.1	10808.6	10809	10791.2	10746.8	10718.6	10527.5	10492.2	10563.7	10542.6	10522.6	10495.6
1.02134e+06	957752	888277	889497	883546	884015	909590	910445	906246	894237	912162	907888	907260		1.08367e+06	1.01298e+06	937634	938827	932714	932587	960626	963605	959400	946200	965740	961285	960768
0	177279	377573	374348	391133	398074	335869	358440	375063	394084	352494	365912	370477		0	196798	416448	413575	431449	439081	372360	392301	409374	430442	385304	399033	404501
73333.1	73771	74440.6	74440.8	74486.5	74720.8	74798.2	75512.5	75679.5	75352.6	75463.8	75535	75624.7		77862.6	78345	79137.4	79145	79211.6	79420.2	79551.6	80340.3	80521.9	80168.1	80296.9	80360.9	80487
0	0	0	0	0	0	9437.05	48246.6	97119.8	191751	47155.2	94827.7	188231		0	0	0	0	0	0	9474.6	51340.4	103325	204076	50181.3	100878	200403
0	0	55042.5	28678.5	56903.9	112376	112320	0	0	0	28792.6	57404.8	113454		0	0	58589.6	30499	60506.8	119486	119511	0	0	0	30628.3	61055.3	120777
1.09467e+06	1.2088e+06	1.39533e+06	1.36696e+06	1.40607e+06	1.46919e+06	1.44201e+06	1.39264e+06	1.45411e+06	1.55542e+06	1.41607e+06	1.50157e+06	1.65505e+06		1.16153e+06	1.28812e+06	1.49181e+06	1.46205e+06	1.50388e+06	1.57057e+06	1.54152e+06	1.48759e+06	1.55262e+06	1.66089e+06	1.51215e+06	1.60261e+06	1.76694e+06
0	800.204	1059.01	966.774	1058.51	1086.2	960.85	558.404	634.611	920.718	619.937	754.272	1001.34		0	807.844	1018.91	928.327	1002.18	1059.83	917.538	538.707	610.543	877.448	594.134	722.84	950.218
18219.9	18219.9	18219.9	18219.9	18219.9	18219.9	18219.9	18219.9	18219.9	18219.9	18219.9	18219.9	18219.9		19657.6	19657.6	19657.6	19657.6	19657.6	19657.6	19657.6	19657.6	19657.6	19657.6	19657.6	19657.6	19657.6
14122.3	13473.8	12665	12699.1	12599.5	12615.7	12948.8	12760	12692.9	12548.9	12774.9	12703	12688.3		15111.8	14387.3	13493	13531.9	13425.5	13434.2	13805.1	13615.1	13548.7	13388.2	13637.1	13562.5	13544.3
0	689.356	1554.8	1526.2	1622.13	1652.05	1326.2	1588.6	1685.62	1773.31	1563.59	1656.04	1679.84		0	770.478	1731.23	1703.04	1805.47	1839.91	1483.92	1756.73	1855.93	1953.9	1726.21	1819.49	1851.11
13442.1	13582.5	13633.7	13636.7	13635.2	13686.5	13692.9	13813.9	13829.8	13787.4	13785.1	13822.7	13834		14354.2	14513.3	14572.4	14579.5	14582.1	14626.8	14641.4	14778.3	14795.1	14748.4	14750.6	14786.2	14800.3
680.199	580.69	586.079	588.595	586.431	581.197	582.15	534.706	548.685	534.747	553.406	536.278	534.143		757.564	644.498	651.77	655.46	648.893	647.307	647.637	593.567	609.503	593.686	612.682	595.761	595.104
4097.56	4056.68	4000.06	3994.6	3998.26	3952.14	3944.87	3871.29	3841.38	3897.7	3881.38	3860.87	3851.71		4545.81	4499.76	4433.35	4422.61	4426.58	4383.46	4368.51	4285.71	4252.97	4315.48	4294.26	4275.61	4262.16
2065.68	2047.91	2056.82	2058.14	2057.14	2062.14	2063.35	2062.18	2069.49	2058.63	2065.19	2063.96	2064.69		2217.36	2197.12	2207.78	2210.1	2208.02	2213.47	2215.57	2214.09	2222.24	2210.1	2217.41	2215.97	2217.63
6163.24	6104.6	6056.88	6052.75	6055.4	6014.29	6008.22	5933.47	5910.87	5956.32	5946.58	5924.83	5916.4		6763.16	6696.87	6641.13	6632.71	6634.6	6596.94	6584.07	6499.81	6475.22	6525.58	6511.67	6491.58	6479.79
776728	741061	696576	698449	692972	693863	712185	701799	698108	690188	702620	698664	697858		831147	791303	742114	744255	738403	738880	759283	748832	745176	736350	750040	745935	744936
0	96509.9	217673	213669	227098	231288	185668	222404	235987	248264	218903	231845	235178		0	107867	242373	238425	252765	257587	207749	245942	259831	273546	241669	254729	259155
55547.2	55710.5	55936.9	55958.1	55945.2	56132.1	56157	56454.8	56573	56351.2	56410.8	56497	56535.2		59503.3	59686.8	59953.4	59995.2	59981.4	60156.2	60209.6	60545.5	60675.2	60429	60509.7	60585.1	60639.8
0	0	0	0	0	0	9269.95	36038.7	72637.6	143120	35209.2	70965.9	140443		0	0	0	0	0	0	9319.35	38627.2	77877	153538	37751.9	76073.8	150702
0	0	41216.2	21525.3	42752.9	84250.7	84122.9	0	0	0	21546.7	43013	84706.6		0	0	44179.3	23076.9	45828.6	90331.7	90247.6	0	0	0	23095	46098.8	90883
832275	893282	1.0114e+06	989601	1.01877e+06	1.06553e+06	1.0474e+06	1.0167e+06	1.06331e+06	1.13792e+06	1.03469e+06	1.10098e+06	1.21472e+06		890650	958857	1.08862e+06	1.06575e+06	1.09698e+06	1.14696e+06	1.12681e+06	1.09395e+06	1.14356e+06	1.22386e+06	1.11307e+06	1.18342e+06	1.30632e+06
0	1040.28	1684.15	1423.85	1729.42	1565.98	1387.75	802.643	915.455	1477.14	934.239	1127.07	1549.39		0	1028.94	1622.28	1342.27	1604.94	1541.92	1318.67	771.945	878.323	1402.51	884.39	1078.03	1466.85
																													>
31710.2	31710.2	31710.2	31710.2	31710.2	31710.2	31710.2	31710.2	31710.2	31710.2	31710.2	31710.2	31710.2
21217.3	19652.2	18122	18137.8	18025	18025.4	18576.5	18826.5	18750.1	18472.3	18876.6	18797	18787.6
0	1749.41	3571.88	3554.39	3689.2	3754.4	3244.54	3277.8	3415.11	3588.38	3218.93	3317.12	3361.03
19622.8	20080.6	20344.1	20336.1	20380	20434	20473.9	20857.6	20904.9	20827.2	20824.4	20868.1	20912.1
1594.51	1320.97	1349.74	1356.15	1334.19	1345.8	1347.12	1246.66	1260.37	1233.53	1271.11	1245.99	1236.5
10492.8	10308.6	10016.3	10018	9995.98	9930.36	9889.16	9605.87	9544.94	9649.46	9614.66	9596.05	9561.55
3237.45	3198.32	3244.51	3245.79	3243.61	3255.19	3261.06	3275.8	3287.23	3266.84	3280.33	3276.97	3279.4
13730.3	13506.9	13260.8	13263.7	13239.6	13185.6	13150.2	12881.7	12832.2	12916.3	12895	12873	12841
1.16695e+06	1.08087e+06	996708	997580	991374	991397	1.02171e+06	1.03546e+06	1.03126e+06	1.01598e+06	1.03821e+06	1.03383e+06	1.03332e+06
0	244917	500063	497615	516488	525616	454235	458892	478116	502373	450650	464397	470545
83918.8	84656.3	85822.5	85820.8	85907.3	86171.5	86332.7	87471.6	87711.8	87297.5	87433.3	87507.4	87649.8
0	0	0	0	0	0	9502.18	55928.1	112545	222328	54671	109844	218342
0	0	63596.6	33072.2	65600.9	129688	129756	0	0	0	33341	66454.8	131560
1.25087e+06	1.41044e+06	1.64619e+06	1.61409e+06	1.65937e+06	1.73287e+06	1.70153e+06	1.63775e+06	1.70963e+06	1.82798e+06	1.66431e+06	1.76204e+06	1.94141e+06
0	762.874	960.232	870.407	953.15	982.896	861.525	504.3	567.415	815.176	555.511	670.021	881.293

## Sheet: 0_2_A
42820.5	42820.5	42820.5	42820.5	42820.5	42820.5	42820.5	42820.5	42820.5	42820.5	42820.5	42820.5	42820.5		44736.5	44736.5	44736.5	44736.5	44736.5	44736.5	44736.5	44736.5	44736.5	44736.5	44736.5	44736.5	44736.5
26669.3	24748.2	23995.5	23935.8	23799.9	23771.6	24601	22888.5	22813	22424.6	22971.3	22891	22881.4		27435.7	25410.1	24638.6	24573.3	24433.9	24410.4	25261.3	23498.9	23421.2	23017.1	23591.9	23511	23498.1
0	2243.13	3405.16	3369.65	3503.68	3503.55	2775.48	4624.22	4801.51	5043.72	4540.94	4641.23	4697.38		0	2380.33	3592.14	3556.11	3692.11	3694.61	2948.49	4857.81	5040	5297.44	4767.08	4869.75	4926.82
24583.7	25131.4	25470.1	25400.4	25404.2	25368.3	25447.9	25651.7	25742.3	25632.4	25621.8	25670.5	25739.5		25233.8	25825.8	26189.8	26114.4	26116.2	26088.9	26171	26384	26480.7	26370.3	26359.8	26410	26477.4
2085.62	1859.97	1930.57	1905.08	1899.38	1906.94	1928.58	1861.11	1872.22	1835.93	1890.43	1861.69	1839.28		2201.87	1964.61	2041	2015.02	2009.81	2016.16	2038.84	1972.67	1980.53	1944.28	1999.14	1970.67	1947.49
16151.1	15829.1	15419.8	15515	15516.9	15545.3	15444	15307.7	15205.9	15352.1	15308.2	15288.2	15241.7		17300.8	16946.1	16505.7	16607.1	16610.5	16631.5	16526.7	16379.8	16275.3	16422	16377.5	16355.8	16311.6
4088.39	4079.07	4150.84	4132.02	4130.44	4128.38	4147.11	4149.72	4166.06	4137.83	4156.51	4152.49	4153.52		4219.05	4211.43	4288.75	4268.98	4267.31	4265.96	4285.42	4289.75	4305.71	4277.42	4296.26	4292.53	4293.07
20239.5	19908.2	19570.7	19647	19647.3	19673.6	19591.1	19457.4	19372	19490	19464.7	19440.7	19395.2		21519.9	21157.5	20794.5	20876.1	20877.8	20897.4	20812.1	20669.6	20581	20699.4	20673.8	20648.3	20604.7
1.46681e+06	1.36115e+06	1.31975e+06	1.31647e+06	1.309e+06	1.30744e+06	1.35305e+06	1.25887e+06	1.25472e+06	1.23335e+06	1.26342e+06	1.25901e+06	1.25848e+06		1.50896e+06	1.39756e+06	1.35512e+06	1.35153e+06	1.34386e+06	1.34257e+06	1.38937e+06	1.29244e+06	1.28817e+06	1.26594e+06	1.29755e+06	1.2931e+06	1.29239e+06
0	314038	476722	471752	490515	490497	388567	647391	672211	706121	635732	649773	657633		0	333246	502899	497855	516895	517246	412788	680094	705600	741642	667392	681764	689755
105732	107021	108654	108275	108267	108152	108562	109106	109504	108925	109098	109178	109369		108800	110212	111973	111571	111553	111471	111898	112478	112893	112310	112482	112570	112753
0	0	0	0	0	0	9116.7	69821.3	140473	277686	68272.4	137012	272721		0	0	0	0	0	0	9138.45	71991.8	144824	286357	70406.6	141272	281201
0	0	80761.9	41123.7	81997.4	162291	162666	0	0	0	41569.8	82822.6	164256		0	0	83266.1	42388.1	84486.9	167293	167694	0	0	0	42858.7	85387.1	169352
1.57254e+06	1.78221e+06	1.98589e+06	1.93762e+06	1.98977e+06	2.06838e+06	2.02197e+06	2.08519e+06	2.1769e+06	2.32608e+06	2.11809e+06	2.23779e+06	2.46245e+06		1.61776e+06	1.84101e+06	2.05326e+06	2.00334e+06	2.0568e+06	2.13858e+06	2.09089e+06	2.157e+06	2.25148e+06	2.40625e+06	2.19069e+06	2.3141e+06	2.54545e+06
0	632.727	617.98	616.173	704.515	876.202	693.091	655.457	696.646	1005.32	704.119	832.783	1054.03		0	616.052	600.361	598.918	683.762	836.736	668.447	634.173	674.966	960.97	677.15	798.955	1013.65
34171.3	34171.3	34171.3	34171.3	34171.3	34171.3	34171.3	34171.3	34171.3	34171.3	34171.3	34171.3	34171.3		36234.2	36234.2	36234.2	36234.2	36234.2	36234.2	36234.2	36234.2	36234.2	36234.2	36234.2	36234.2	36234.2
22989.3	21552.7	20868.6	20840.7	20729.8	20695.4	21411.7	19932.5	19851.6	19548.9	19984.9	19904.8	19897.2		24035.1	22483.5	21765.3	21730.2	21613.9	21583	22333.2	20777.6	20699.8	20376.3	20840.4	20759.1	20753.1
0	1637.68	2581.85	2541.62	2663.97	2658.57	2029.45	3589.57	3735.93	3924.03	3527.12	3625.24	3671.56		0	1777.4	2785.17	2744.27	2868.77	2867.32	2209.93	3853.25	4004.83	4206.07	3781.79	3881.75	3934.05
21422.2	21795.7	22003.3	21959.6	21975.4	21921.6	22004.4	22141.8	22193.2	22109.3	22104.5	22151	22202.7		22341.8	22754.1	22988.1	22935.8	22948.9	22903.2	22991	23136.7	23198.9	23106.1	23102.1	23148.9	23205.5
1567.07	1394.7	1447.12	1422.72	1418.41	1432.35	1436.8	1380.24	1394.28	1363.65	1407.55	1379.06	1365.98		1693.3	1506.82	1562.37	1538.69	1533.74	1547.12	1552.15	1494.24	1505.81	1476.34	1520	1491.97	1481.68
11182	10980.9	10720.9	10788.9	10777.5	10817.3	10730.1	10649.3	10583.8	10698.4	10659.3	10641.3	10602.6		12199	11973.2	11683.7	11759.7	11751.5	11783.9	11691	11603.3	11529.5	11651.8	11612	11593.3	11547
3470.25	3457.06	3504.44	3489.54	3490.07	3487.96	3500.77	3498.45	3510.57	3487.94	3503.49	3499.25	3501.42		3640.98	3627.82	3679.91	3664.11	3664.05	3662.82	3676.53	3674.82	3687.49	3664.09	3679.67	3675.64	3679.48
14652.3	14438	14225.3	14278.5	14267.6	14305.3	14230.9	14147.7	14094.4	14186.3	14162.8	14140.5	14104		15840	15601.1	15363.6	15423.8	15415.6	15446.7	15367.5	15278.1	15217	15315.8	15291.7	15268.9	15226.5
1.26441e+06	1.1854e+06	1.14777e+06	1.14624e+06	1.14014e+06	1.13825e+06	1.17765e+06	1.09629e+06	1.09184e+06	1.07519e+06	1.09917e+06	1.09476e+06	1.09434e+06		1.32193e+06	1.23659e+06	1.19709e+06	1.19516e+06	1.18876e+06	1.18706e+06	1.22833e+06	1.14277e+06	1.13849e+06	1.1207e+06	1.14622e+06	1.14175e+06	1.14142e+06
0	229276	361459	355827	372955	372199	284123	502540	523031	549364	493797	507534	514018		0	248837	389924	384198	401628	401424	309390	539455	560676	588849	529450	543445	550768
91014.8	91814.2	92854.2	92582.8	92625.8	92466.4	92822.4	93142.6	93398.8	92945.9	93096.9	93169.1	93328		95195.2	96098.4	97252.2	96952.5	96982.4	96851.8	97231.9	97577.7	97867.2	97381.4	97538.8	97614.2	97802.4
0	0	0	0	0	0	9020.2	59568.2	119835	236786	58223.4	116942	232559		0	0	0	0	0	0	9052.8	62418.9	125567	248144	61019.6	122522	243767
0	0	68944.8	35147.9	70162.6	138662	138961	0	0	0	35492.1	70733.5	140110		0	0	72239.4	36815.7	73463.7	145275	145607	0	0	0	37185.6	74097.8	146850
1.35542e+06	1.50649e+06	1.67103e+06	1.6298e+06	1.67588e+06	1.74158e+06	1.70257e+06	1.75154e+06	1.8281e+06	1.95428e+06	1.77978e+06	1.88314e+06	2.07436e+06		1.41713e+06	1.58153e+06	1.75651e+06	1.71313e+06	1.76084e+06	1.83061e+06	1.78961e+06	1.84222e+06	1.9226e+06	2.05507e+06	1.87141e+06	1.97943e+06	2.18061e+06
0	704.877	739.138	733.987	833.014	1112.83	823.779	785.046	847.234	1285.2	866.855	1031.21	1311.22		0	687.994	712.357	711.129	809.829	1051.27	788.373	756.501	811.33	1217.07	828.508	984.65	1244.46
25941.6	25941.6	25941.6	25941.6	25941.6	25941.6	25941.6	25941.6	25941.6	25941.6	25941.6	25941.6	25941.6		27867	27867	27867	27867	27867	27867	27867	27867	27867	27867	27867	27867	27867
18824.5	17864.8	17303	17294.2	17199.1	17173.2	17758.3	16553.5	16477.2	16258.8	16584.8	16507.1	16495.6		19991.6	18929	18324.7	18312.4	18212.9	18189.3	18811.7	17520.1	17443.6	17203.6	17558.9	17477.9	17468.5
0	1072.58	1778.34	1735.16	1841.74	1841.08	1322.86	2560.29	2679.02	2814.89	2517.81	2613.66	2646.27		0	1190.22	1956.85	1913.64	2023.01	2023.21	1474.47	2802.15	2924.1	3074.59	2752.17	2850.24	2889.29
17767.9	17991	18095.9	18065.1	18079.3	18034.4	18110.3	18186.2	18212	18152.5	18151.7	18192.6	18221.7		18824.4	19074.4	19196.6	19161.9	19175.3	19135.3	19214.9	19299.7	19327.9	19263.9	19265.1	19304.9	19340
1056.67	946.375	985.352	964.172	961.494	979.854	970.847	927.65	944.264	921.245	950.917	928.135	920.252		1167.24	1044.74	1085	1064.14	1060.63	1077.15	1071.22	1022.54	1039.82	1014.36	1045.95	1023.22	1017.84
7117.01	7004.19	6860.26	6912.23	6900.73	6927.27	6860.37	6827.71	6785.33	6867.82	6838.97	6820.83	6799.65		7875.37	7747.8	7585.41	7640.9	7631.07	7654.5	7580.84	7544.73	7499.24	7588.74	7555.88	7538.82	7509.16
2788.57	2778	2806.55	2794.57	2795.5	2796.21	2803.14	2797.44	2807.05	2790.53	2801.36	2798.48	2799.5		2972	2960.56	2991.9	2979.53	2980.03	2980.74	2989.29	2982.78	2992.96	2974.92	2986.75	2983.73	2986.48
9905.59	9782.18	9666.81	9706.81	9696.23	9723.49	9663.51	9625.15	9592.38	9658.34	9640.34	9619.31	9599.14		10847.4	10708.4	10577.3	10620.4	10611.1	10635.2	10570.1	10527.5	10492.2	10563.7	10542.6	10522.6	10495.6
1.03535e+06	982563	951662	951179	945949	944526	976708	910445	906246	894237	912162	907888	907260		1.09954e+06	1.04109e+06	1.00786e+06	1.00718e+06	1.00171e+06	1.00041e+06	1.03464e+06	963605	959400	946200	965740	961285	960768
0	150161	248967	242922	257844	257752	185200	358440	375063	394084	352494	365912	370477		0	166630	273959	267910	283222	283250	206426	392301	409374	430442	385304	399033	404501
74357.5	74804.1	75382.6	75173.4	75220	75110.7	75385	75512.5	75679.5	75352.6	75463.8	75535	75624.7		79021.7	79531.2	80182.6	79958.9	79997.1	79902.5	80201.6	80340.3	80521.9	80168.1	80296.9	80360.9	80487
0	0	0	0	0	0	8867.7	48246.6	97119.8	191751	47155.2	94827.7	188231		0	0	0	0	0	0	8921.85	51340.4	103325	204076	50181.3	100878	200403
0	0	55816.4	28501.3	56992.3	112501	112689	0	0	0	28792.6	57404.8	113454		0	0	59392.7	30328.7	60606.5	119724	119946	0	0	0	30628.3	61055.3	120777
1.10971e+06	1.20753e+06	1.33183e+06	1.29778e+06	1.33601e+06	1.38989e+06	1.35885e+06	1.39264e+06	1.45411e+06	1.55542e+06	1.41607e+06	1.50157e+06	1.65505e+06		1.17856e+06	1.28725e+06	1.42139e+06	1.38538e+06	1.42553e+06	1.48329e+06	1.45014e+06	1.48759e+06	1.55262e+06	1.66089e+06	1.51215e+06	1.60261e+06	1.76694e+06
0	792.681	930.244	946.121	1080.94	1538.61	1029.18	1008.93	1099.59	1802.74	1154.98	1368.84	1779.58		0	781.909	899.195	911.351	1045.33	1436.53	979.602	966.135	1053.21	1700.1	1094.67	1305.54	1672.82
18219.9	18219.9	18219.9	18219.9	18219.9	18219.9	18219.9	18219.9	18219.9	18219.9	18219.9	18219.9	18219.9		19657.6	19657.6	19657.6	19657.6	19657.6	19657.6	19657.6	19657.6	19657.6	19657.6	19657.6	19657.6	19657.6
14230.5	13687.3	13300.7	13299.9	13219.3	13207.3	13636.9	12760	12692.9	12548.9	12774.9	12703	12688.3		15231.5	14627.5	14203.5	14201.2	14120.4	14107.6	14571.2	13615.1	13548.7	13388.2	13637.1	13562.5	13544.3
0	593.701	1047.27	1011.4	1091.13	1099.27	716.932	1588.6	1685.62	1773.31	1563.59	1656.04	1679.84		0	663.847	1162.64	1125.91	1208.62	1217.67	805.468	1756.73	1855.93	1953.9	1726.21	1819.49	1851.11
13623.7	13731.9	13775.7	13750.8	13755.7	13732.9	13790.7	13813.9	13829.8	13787.4	13785.1	13822.7	13834		14556.1	14680.1	14731.2	14704.6	14711.4	14689.5	14749.8	14778.3	14795.1	14748.4	14750.6	14786.2	14800.3
606.801	549.146	572.293	560.433	554.743	573.66	563.09	534.706	548.685	534.747	553.406	536.278	534.143		675.468	611.231	634.971	622.5	617.609	635.721	626.82	593.567	609.503	593.686	612.682	595.761	595.104
3989.41	3938.83	3871.89	3908.63	3909.48	3913.3	3866.08	3871.29	3841.38	3897.7	3881.38	3860.87	3851.71		4426.02	4366.2	4291.38	4330.48	4328.58	4332.29	4280.92	4285.71	4252.97	4315.48	4294.26	4275.61	4262.16
2063.1	2056.44	2070.9	2063.16	2061.71	2065.63	2069.53	2062.18	2069.49	2058.63	2065.19	2063.96	2064.69		2214.32	2207.36	2223.02	2214.82	2213.93	2217.67	2222.52	2214.09	2222.24	2210.1	2217.41	2215.97	2217.63
6052.52	5995.28	5942.78	5971.79	5971.19	5978.92	5935.6	5933.47	5910.87	5956.32	5946.58	5924.83	5916.4		6640.34	6573.56	6514.4	6545.3	6542.51	6549.96	6503.45	6499.81	6475.22	6525.58	6511.67	6491.58	6479.79
782676	752804	731540	731492	727060	726402	750028	701799	698108	690188	702620	698664	697858		837735	804513	781195	781064	776620	775918	801414	748832	745176	736350	750040	745935	744936
0	83118.1	146618	141596	152758	153898	100370	222404	235987	248264	218903	231845	235178		0	92938.6	162770	157628	169206	170474	112766	245942	259831	273546	241669	254729	259155
55984.8	56183.3	56454.5	56310.5	56303.3	56289.1	56476.8	56454.8	56573	56351.2	56410.8	56497	56535.2		59986.4	60222	60522.6	60371.2	60371.1	60359.6	60567.2	60545.5	60675.2	60429	60509.7	60585.1	60639.8
0	0	0	0	0	0	8601.1	36038.7	72637.6	143120	35209.2	70965.9	140443		0	0	0	0	0	0	8679	38627.2	77877	153538	37751.9	76073.8	150702
0	0	41609.9	21311.6	42667.2	84133.1	84195.7	0	0	0	21546.7	43013	84706.6		0	0	44622.1	22843.5	45738.5	90258.8	90349.4	0	0	0	23095	46098.8	90883
838661	892106	976222	950710	978789	1.02072e+06	999672	1.0167e+06	1.06331e+06	1.13792e+06	1.03469e+06	1.10098e+06	1.21472e+06		897721	957674	1.04911e+06	1.02191e+06	1.05194e+06	1.09701e+06	1.07378e+06	1.09395e+06	1.14356e+06	1.22386e+06	1.11307e+06	1.18342e+06	1.30632e+06
0	933.67	1253.57	1388	1723.04	2473.9	1377.17	1495.53	1585.98	3110.97	1850.39	2054.37	2762.84		0	897.767	1202.03	1306.65	1576.41	2205.09	1286.07	1396.3	1488.83	2841.98	1673.66	1920.57	2544.98
31710.2	31710.2	31710.2	31710.2	31710.2	31710.2	31710.2	31710.2	31710.2	31710.2	31710.2	31710.2	31710.2
21634.2	20343	19704.3	19679.2	19571.7	19545.2	20217.7	18826.5	18750.1	18472.3	18876.6	18797	18787.6
0	1471.32	2339.85	2299.29	2414.12	2414.14	1822.59	3277.8	3415.11	3588.38	3218.93	3317.12	3361.03
20221.5	20553.7	20735.3	20691.4	20703.2	20662	20742.1	20857.6	20904.9	20827.2	20824.4	20868.1	20912.1
1412.68	1260.69	1308.75	1287.03	1282.66	1297.37	1298.19	1246.66	1260.37	1233.53	1271.11	1245.99	1236.5
10076	9895.81	9666.06	9731.69	9724.33	9750.77	9669.87	9605.87	9544.94	9649.46	9614.66	9596.05	9561.55
3251.18	3239.94	3282.2	3268.26	3268.23	3268.1	3279.22	3275.8	3287.23	3266.84	3280.33	3276.97	3279.4
13327.1	13135.7	12948.3	13000	12992.6	13018.9	12949.1	12881.7	12832.2	12916.3	12895	12873	12841
1.18988e+06	1.11887e+06	1.08373e+06	1.08235e+06	1.07644e+06	1.07499e+06	1.11197e+06	1.03546e+06	1.03126e+06	1.01598e+06	1.03821e+06	1.03383e+06	1.03332e+06
0	205985	327579	321901	337977	337980	255163	458892	478116	502373	450650	464397	470545
85593.6	86311.8	87230.2	86969.5	86996.6	86890.1	87220.2	87471.6	87711.8	87297.5	87433.3	87507.4	87649.8
0	0	0	0	0	0	8957.36	55928.1	112545	222328	54671	109844	218342
0	0	64705	33004.2	65903.2	130256	130520	0	0	0	33341	66454.8	131560
1.27547e+06	1.41116e+06	1.56325e+06	1.52423e+06	1.56732e+06	1.63011e+06	1.59383e+06	1.63775e+06	1.70963e+06	1.82798e+06	1.66431e+06	1.76204e+06	1.94141e+06
0	742.6	831.655	849.228	982.604	1331.9	915.399	904.933	974.607	1582.71	1025.4	1205.75	1553.26

## Sheet: 0_2_C
42820.5	42820.5	42820.5	42820.5	42820.5	42820.5	42820.5	42820.5	42820.5	42820.5	42820.5	42820.5	42820.5		44736.5	44736.5	44736.5	44736.5	44736.5	44736.5	44736.5	44736.5	44736.5	44736.5	44736.5	44736.5	44736.5
25909.1	23585.8	21582.5	21582.3	21461.3	21461.6	22146	22888.5	22813	22424.6	22971.3	22891	22881.4		26610.7	24156	22079.6	22082.8	21959.1	21954.5	22664.7	23498.9	23421.2	23017.1	23591.9	23511	23498.1
0	2683.35	5221.06	5213.85	5371.43	5468.86	4848.77	4624.22	4801.51	5043.72	4540.94	4641.23	4697.38		0	2848.58	5507.89	5502.93	5663.63	5763.16	5131.05	4857.81	5040	5297.44	4767.08	4869.75	4926.82
23562.5	24325.9	24806.6	24793	24868.2	24933.3	25002.4	25651.7	25742.3	25632.4	25621.8	25670.5	25739.5		24134.8	24953.4	25476.4	25465.5	25546.3	25604.3	25692	26384	26480.7	26370.3	26359.8	26410	26477.4
2346.64	1943.31	1996.98	2003.17	1964.6	1997.18	1992.33	1861.11	1872.22	1835.93	1890.43	1861.69	1839.28		2475.85	2051.15	2111.13	2120.24	2076.49	2113.34	2103.75	1972.67	1980.53	1944.28	1999.14	1970.67	1947.49
16911.3	16551.3	16016.9	16024.3	15987.7	15890	15825.7	15307.7	15205.9	15352.1	15308.2	15288.2	15241.7		18125.8	17731.9	17149	17150.8	17113.8	17018.8	16940.8	16379.8	16275.3	16422	16377.5	16355.8	16311.6
4046.85	4001.08	4085.78	4086.23	4082.14	4102.95	4110.5	4149.72	4166.06	4137.83	4156.51	4152.49	4153.52		4171.79	4125.59	4218.32	4220.21	4214.97	4236.4	4244.7	4289.75	4305.71	4277.42	4296.26	4292.53	4293.07
20958.2	20552.3	20102.7	20110.5	20069.8	19992.9	19936.2	19457.4	19372	19490	19464.7	19440.7	19395.2		22297.6	21857.5	21367.3	21371	21328.7	21255.2	21185.5	20669.6	20581	20699.4	20673.8	20648.3	20604.7
1.425e+06	1.29722e+06	1.18704e+06	1.18703e+06	1.18037e+06	1.18039e+06	1.21803e+06	1.25887e+06	1.25472e+06	1.23335e+06	1.26342e+06	1.25901e+06	1.25848e+06		1.46359e+06	1.32858e+06	1.21438e+06	1.21455e+06	1.20775e+06	1.2075e+06	1.24656e+06	1.29244e+06	1.28817e+06	1.26594e+06	1.29755e+06	1.2931e+06	1.29239e+06
0	375669	730948	729939	752001	765640	678828	647391	672211	706121	635732	649773	657633		0	398801	771105	770411	792908	806842	718347	680094	705600	741642	667392	681764	689755
102683	104121	106258	106234	106376	106775	107024	109106	109504	108925	109098	109178	109369		105489	107064	109392	109392	109536	109923	110228	112478	112893	112310	112482	112570	112753
0	0	0	0	0	0	9609.35	69821.3	140473	277686	68272.4	137012	272721		0	0	0	0	0	0	9616.4	71991.8	144824	286357	70406.6	141272	281201
0	0	78975.7	40939.9	81176.9	160819	161021	0	0	0	41569.8	82822.6	164256		0	0	81287.3	42162.8	83582.9	165576	165860	0	0	0	42858.7	85387.1	169352
1.52768e+06	1.77701e+06	2.10322e+06	2.06414e+06	2.11993e+06	2.21362e+06	2.17451e+06	2.08519e+06	2.1769e+06	2.32608e+06	2.11809e+06	2.23779e+06	2.46245e+06		1.56908e+06	1.83444e+06	2.17616e+06	2.13652e+06	2.19378e+06	2.28984e+06	2.25061e+06	2.157e+06	2.25148e+06	2.40625e+06	2.19069e+06	2.3141e+06	2.54545e+06
0	614.347	672.74	632.856	666.686	710.647	632.923	371.481	409.3	543.796	395.335	467.955	598.086		0	602.971	652.578	612.379	644.753	691.462	612.803	361.125	397.528	523.808	382.81	451.722	576.739
34171.3	34171.3	34171.3	34171.3	34171.3	34171.3	34171.3	34171.3	34171.3	34171.3	34171.3	34171.3	34171.3		36234.2	36234.2	36234.2	36234.2	36234.2	36234.2	36234.2	36234.2	36234.2	36234.2	36234.2	36234.2	36234.2
22512.5	20772.4	19107.2	19112.7	19001.8	19005	19590	19932.5	19851.6	19548.9	19984.9	19904.8	19897.2		23507.2	21618.2	19850.7	19860.8	19743.9	19738.6	20361.7	20777.6	20699.8	20376.3	20840.4	20759.1	20753.1
0	1951.62	3953.99	3939.44	4080.78	4150.73	3607.24	3589.57	3735.93	3924.03	3527.12	3625.24	3671.56		0	2121.71	4269.69	4255.56	4403.41	4481.26	3912.78	3853.25	4004.83	4206.07	3781.79	3881.75	3934.05
20743.7	21264.2	21568.3	21552.7	21608.6	21667.1	21704.3	22141.8	22193.2	22109.3	22104.5	22151	22202.7		21595.1	22162.1	22505.5	22494.6	22554.9	22608.7	22662.1	23136.7	23198.9	23106.1	23102.1	23148.9	23205.5
1768.75	1459.86	1492.89	1499.4	1473.98	1488.62	1492.94	1380.24	1394.28	1363.65	1407.55	1379.06	1365.98		1912.07	1577.8	1614.85	1621.83	1592.43	1611.2	1612.41	1494.24	1505.81	1476.34	1520	1491.97	1481.68
11658.8	11447.3	11110.1	11119.2	11088.7	11015.6	10974	10649.3	10583.8	10698.4	10659.3	10641.3	10602.6		12727	12494.3	12113.8	12117.8	12086.8	12014.3	11959.7	11603.3	11529.5	11651.8	11612	11593.3	11547
3453.07	3409.35	3462.59	3462.89	3461.06	3474.36	3480.98	3498.45	3510.57	3487.94	3503.49	3499.25	3501.42		3620.9	3574.09	3634.13	3635.22	3632.52	3646.7	3654.36	3674.82	3687.49	3664.09	3679.67	3675.64	3679.48
15111.9	14856.6	14572.7	14582.1	14549.8	14490	14455	14147.7	14094.4	14186.3	14162.8	14140.5	14104		16347.9	16068.4	15747.9	15753	15719.4	15661	15614	15278.1	15217	15315.8	15291.7	15268.9	15226.5
1.23819e+06	1.14248e+06	1.0509e+06	1.0512e+06	1.0451e+06	1.04527e+06	1.07745e+06	1.09629e+06	1.09184e+06	1.07519e+06	1.09917e+06	1.09476e+06	1.09434e+06		1.2929e+06	1.189e+06	1.09179e+06	1.09235e+06	1.08592e+06	1.08562e+06	1.11989e+06	1.14277e+06	1.13849e+06	1.1207e+06	1.14622e+06	1.14175e+06	1.14142e+06
0	273226	553559	551521	571310	581102	505014	502540	523031	549364	493797	507534	514018		0	297040	597757	595778	616477	627377	547789	539455	560676	588849	529450	543445	550768
89099.4	89944.4	91293.4	91258.3	91379.7	91672.3	91835.6	93142.6	93398.8	92945.9	93096.9	93169.1	93328		93074.4	94008.1	95524.3	95517.6	95638	95929.6	96145.5	97577.7	97867.2	97381.4	97538.8	97614.2	97802.4
0	0	0	0	0	0	9541.4	59568.2	119835	236786	58223.4	116942	232559		0	0	0	0	0	0	9570.95	62418.9	125567	248144	61019.6	122522	243767
0	0	67784.9	35173.6	69774.4	138010	138076	0	0	0	35492.1	70733.5	140110		0	0	70865.1	36822.9	73019.9	144449	144596	0	0	0	37185.6	74097.8	146850
1.32729e+06	1.50565e+06	1.76353e+06	1.72915e+06	1.77756e+06	1.85606e+06	1.82192e+06	1.75154e+06	1.8281e+06	1.95428e+06	1.77978e+06	1.88314e+06	2.07436e+06		1.38597e+06	1.58005e+06	1.85593e+06	1.82046e+06	1.87105e+06	1.95338e+06	1.918e+06	1.84222e+06	1.9226e+06	2.05507e+06	1.87141e+06	1.97943e+06	2.18061e+06
0	698.689	809.098	758.518	801.033	850.203	752.99	440.01	492.193	677.412	476.738	572.246	741.212		0	694.447	783.347	730.433	771.808	826.108	725.006	426.498	474.534	648.352	459.631	550.056	708.647
25941.6	25941.6	25941.6	25941.6	25941.6	25941.6	25941.6	25941.6	25941.6	25941.6	25941.6	25941.6	25941.6		27867	27867	27867	27867	27867	27867	27867	27867	27867	27867	27867	27867	27867
18569.7	17413.7	16150.5	16172.7	16064.5	16073	16538	16553.5	16477.2	16258.8	16584.8	16507.1	16495.6		19703.1	18417.8	17047.9	17069.6	16958.4	16956.1	17465.9	17520.1	17443.6	17203.6	17558.9	17477.9	17468.5
0	1266.28	2696.95	2673.92	2793.8	2843.39	2399.06	2560.29	2679.02	2814.89	2517.81	2613.66	2646.27		0	1405.7	2974.63	2954.11	3081.78	3136.3	2659.71	2802.15	2924.1	3074.59	2752.17	2850.24	2889.29
17373	17685.3	17837.4	17830.1	17852.1	17911.7	17927.3	18186.2	18212	18152.5	18151.7	18192.6	18221.7		18382.7	18727.6	18906.6	18901.6	18933.5	18982.2	19013.1	19299.7	19327.9	19263.9	19265.1	19304.9	19340
1196.79	994.665	1010.03	1016.51	1006.19	1004.71	1009.76	927.65	944.264	921.245	950.917	928.135	920.252		1320.45	1095.95	1115.92	1122.11	1106.73	1110.21	1112.49	1022.54	1039.82	1014.36	1045.95	1023.22	1017.84
7371.81	7261.6	7094.11	7094.97	7083.27	7025.16	7004.49	6827.71	6785.33	6867.82	6838.97	6820.83	6799.65		8163.85	8043.43	7844.45	7843.27	7826.75	7774.54	7741.33	7544.73	7499.24	7588.74	7555.88	7538.82	7509.16
2786.96	2754.55	2780.75	2782.15	2781.32	2788.81	2792.79	2797.44	2807.05	2790.53	2801.36	2798.48	2799.5		2968.91	2932.63	2964.16	2965.77	2964.4	2972.27	2977.28	2982.78	2992.96	2974.92	2986.75	2983.73	2986.48
10158.8	10016.1	9874.86	9877.12	9864.59	9813.98	9797.28	9625.15	9592.38	9658.34	9640.34	9619.31	9599.14		11132.8	10976.1	10808.6	10809	10791.2	10746.8	10718.6	10527.5	10492.2	10563.7	10542.6	10522.6	10495.6
1.02134e+06	957752	888277	889497	883546	884015	909590	910445	906246	894237	912162	907888	907260		1.08367e+06	1.01298e+06	937634	938827	932714	932587	960626	963605	959400	946200	965740	961285	960768
0	177279	377573	374348	391133	398074	335869	358440	375063	394084	352494	365912	370477		0	196798	416448	413575	431449	439081	372360	392301	409374	430442	385304	399033	404501
73333.1	73771	74440.6	74440.8	74486.5	74720.8	74798.2	75512.5	75679.5	75352.6	75463.8	75535	75624.7		77862.6	78345	79137.4	79145	79211.6	79420.2	79551.6	80340.3	80521.9	80168.1	80296.9	80360.9	80487
0	0	0	0	0	0	9437.05	48246.6	97119.8	191751	47155.2	94827.7	188231		0	0	0	0	0	0	9474.6	51340.4	103325	204076	50181.3	100878	200403
0	0	55094.5	28678.5	56903.9	112376	112320	0	0	0	28792.6	57404.8	113454		0	0	58578.8	30499	60506.8	119486	119511	0	0	0	30628.3	61055.3	120777
1.09467e+06	1.2088e+06	1.39539e+06	1.36696e+06	1.40607e+06	1.46919e+06	1.44201e+06	1.39264e+06	1.45411e+06	1.55542e+06	1.41607e+06	1.50157e+06	1.65505e+06		1.16153e+06	1.28812e+06	1.4918e+06	1.46205e+06	1.50388e+06	1.57057e+06	1.54152e+06	1.48759e+06	1.55262e+06	1.66089e+06	1.51215e+06	1.60261e+06	1.76694e+06
0	800.204	1059.19	966.774	1058.51	1086.2	960.85	558.404	634.611	920.718	619.937	754.272	1001.34		0	807.844	1018.88	928.327	1002.18	1059.83	917.538	538.707	610.543	877.448	594.134	722.84	950.218
18219.9	18219.9	18219.9	18219.9	18219.9	18219.9	18219.9	18219.9	18219.9	18219.9	18219.9	18219.9	18219.9		19657.6	19657.6	19657.6	19657.6	19657.6	19657.6	19657.6	19657.6	19657.6	19657.6	19657.6	19657.6	19657.6
14122.3	13473.8	12665	12699.1	12599.5	12615.7	12948.8	12760	12692.9	12548.9	12774.9	12703	12688.3		15111.8	14387.3	13493	13531.9	13425.5	13434.2	13805.1	13615.1	13548.7	13388.2	13637.1	13562.5	13544.3
0	689.356	1554.8	1526.2	1622.13	1652.05	1326.2	1588.6	1685.62	1773.31	1563.59	1656.04	1679.84		0	770.478	1731.23	1703.04	1805.47	1839.91	1483.92	1756.73	1855.93	1953.9	1726.21	1819.49	1851.11
13442.1	13582.5	13633.7	13636.7	13635.2	13686.5	13692.9	13813.9	13829.8	13787.4	13785.1	13822.7	13834		14354.2	14513.3	14572.4	14579.5	14582.1	14626.8	14641.4	14778.3	14795.1	14748.4	14750.6	14786.2	14800.3
680.199	580.69	586.079	588.595	586.431	581.197	582.15	534.706	548.685	534.747	553.406	536.278	534.143		757.564	644.498	651.77	655.46	648.893	647.307	647.637	593.567	609.503	593.686	612.682	595.761	595.104
4097.56	4056.68	4000.06	3994.6	3998.26	3952.14	3944.87	3871.29	3841.38	3897.7	3881.38	3860.87	3851.71		4545.81	4499.76	4433.35	4422.61	4426.58	4383.46	4368.51	4285.71	4252.97	4315.48	4294.26	4275.61	4262.16
2065.68	2047.91	2056.82	2058.14	2057.14	2062.14	2063.35	2062.18	2069.49	2058.63	2065.19	2063.96	2064.69		2217.36	2197.12	2207.78	2210.1	2208.02	2213.47	2215.57	2214.09	2222.24	2210.1	2217.41	2215.97	2217.63
6163.24	6104.6	6056.88	6052.75	6055.4	6014.29	6008.22	5933.47	5910.87	5956.32	5946.58	5924.83	5916.4		6763.16	6696.87	6641.13	6632.71	6634.6	6596.94	6584.07	6499.81	6475.22	6525.58	6511.67	6491.58	6479.79
776728	741061	696576	698449	692972	693863	712185	701799	698108	690188	702620	698664	697858		831147	791303	742114	744255	738403	738880	759283	748832	745176	736350	750040	745935	744936
0	96509.9	217673	213669	227098	231288	185668	222404	235987	248264	218903	231845	235178		0	107867	242373	238425	252765	257587	207749	245942	259831	273546	241669	254729	259155
55547.2	55710.5	55936.9	55958.1	55945.2	56132.1	56157	56454.8	56573	56351.2	56410.8	56497	56535.2		59503.3	59686.8	59953.4	59995.2	59981.4	60156.2	60209.6	60545.5	60675.2	60429	60509.7	60585.1	60639.8
0	0	0	0	0	0	9269.95	36038.7	72637.6	143120	35209.2	70965.9	140443		0	0	0	0	0	0	9319.35	38627.2	77877	153538	37751.9	76073.8	150702
0	0	41211.3	21525.3	42752.9	84250.7	84122.9	0	0	0	21546.7	43013	84706.6		0	0	44227.7	23076.9	45828.6	90331.7	90247.6	0	0	0	23095	46098.8	90883
832275	893282	1.0114e+06	989601	1.01877e+06	1.06553e+06	1.0474e+06	1.0167e+06	1.06331e+06	1.13792e+06	1.03469e+06	1.10098e+06	1.21472e+06		890650	958857	1.08867e+06	1.06575e+06	1.09698e+06	1.14696e+06	1.12681e+06	1.09395e+06	1.14356e+06	1.22386e+06	1.11307e+06	1.18342e+06	1.30632e+06
0	1040.28	1684.11	1423.85	1729.42	1565.98	1387.75	802.643	915.455	1477.14	934.239	1127.07	1549.39		0	1028.94	1622.68	1342.27	1604.94	1541.92	1318.67	771.945	878.323	1402.51	884.39	1078.03	1466.85
31710.2	31710.2	31710.2	31710.2	31710.2	31710.2	31710.2	31710.2	31710.2	31710.2	31710.2	31710.2	31710.2
21217.3	19652.2	18122	18137.8	18025	18025.4	18576.5	18826.5	18750.1	18472.3	18876.6	18797	18787.6
0	1749.41	3571.88	3554.39	3689.2	3754.4	3244.54	3277.8	3415.11	3588.38	3218.93	3317.12	3361.03
19622.8	20080.6	20344.1	20336.1	20380	20434	20473.9	20857.6	20904.9	20827.2	20824.4	20868.1	20912.1
1594.51	1320.97	1349.74	1356.15	1334.19	1345.8	1347.12	1246.66	1260.37	1233.53	1271.11	1245.99	1236.5
10492.8	10308.6	10016.3	10018	9995.98	9930.36	9889.16	9605.87	9544.94	9649.46	9614.66	9596.05	9561.55
3237.45	3198.32	3244.51	3245.79	3243.61	3255.19	3261.06	3275.8	3287.23	3266.84	3280.33	3276.97	3279.4
13730.3	13506.9	13260.8	13263.7	13239.6	13185.6	13150.2	12881.7	12832.2	12916.3	12895	12873	12841
1.16695e+06	1.08087e+06	996708	997580	991374	991397	1.02171e+06	1.03546e+06	1.03126e+06	1.01598e+06	1.03821e+06	1.03383e+06	1.03332e+06
0	244917	500063	497615	516488	525616	454235	458892	478116	502373	450650	464397	470545
83918.8	84656.3	85822.5	85820.8	85907.3	86171.5	86332.7	87471.6	87711.8	87297.5	87433.3	87507.4	87649.8
0	0	0	0	0	0	9502.18	55928.1	112545	222328	54671	109844	218342
0	0	63613.5	33072.2	65600.9	129688	129756	0	0	0	33341	66454.8	131560
1.25087e+06	1.41044e+06	1.64621e+06	1.61409e+06	1.65937e+06	1.73287e+06	1.70153e+06	1.63775e+06	1.70963e+06	1.82798e+06	1.66431e+06	1.76204e+06	1.94141e+06
0	762.874	960.288	870.407	953.15	982.896	861.525	504.3	567.415	815.176	555.511	670.021	881.293

## Sheet: 0_3_A
42820.5	42820.5	42820.5	42820.5	42820.5	42820.5	42820.5	42820.5	42820.5	42820.5	42820.5	42820.5	42820.5		44736.5	44736.5	44736.5	44736.5	44736.5	44736.5	44736.5	44736.5	44736.5	44736.5	44736.5	44736.5	44736.5
26669.3	24748.2	23995.5	23935.8	23799.9	23771.6	24601	22888.5	22813	22424.6	22971.3	22891	22881.4		27435.7	25410.1	24638.6	24573.3	24433.9	24410.4	25261.3	23498.9	23421.2	23017.1	23591.9	23511	23498.1
0	2243.13	3405.16	3369.65	3503.68	3503.55	2775.48	4624.22	4801.51	5043.72	4540.94	4641.23	4697.38		0	2380.33	3592.14	3556.11	3692.11	3694.61	2948.49	4857.81	5040	5297.44	4767.08	4869.75	4926.82
24583.7	25131.4	25470.1	25400.4	25404.2	25368.3	25447.9	25651.7	25742.3	25632.4	25621.8	25670.5	25739.5		25233.8	25825.8	26189.8	26114.4	26116.2	26088.9	26171	26384	26480.7	26370.3	26359.8	26410	26477.4
2085.62	1859.97	1930.57	1905.08	1899.38	1906.94	1928.58	1861.11	1872.22	1835.93	1890.43	1861.69	1839.28		2201.87	1964.61	2041	2015.02	2009.81	2016.16	2038.84	1972.67	1980.53	1944.28	1999.14	1970.67	1947.49
16151.1	15829.1	15419.8	15515	15516.9	15545.3	15444	15307.7	15205.9	15352.1	15308.2	15288.2	15241.7		17300.8	16946.1	16505.7	16607.1	16610.5	16631.5	16526.7	16379.8	16275.3	16422	16377.5	16355.8	16311.6
4088.39	4079.07	4150.84	4132.02	4130.44	4128.38	4147.11	4149.72	4166.06	4137.83	4156.51	4152.49	4153.52		4219.05	4211.43	4288.74	4268.98	4267.31	4265.96	4285.42	4289.75	4305.71	4277.42	4296.26	4292.53	4293.07
20239.5	19908.2	19570.7	19647	19647.3	19673.6	19591.1	19457.4	19372	19490	19464.7	19440.7	19395.2		21519.9	21157.5	20794.5	20876.1	20877.8	20897.4	20812.1	20669.6	20581	20699.4	20673.8	20648.3	20604.7
1.46681e+06	1.36115e+06	1.31975e+06	1.31647e+06	1.309e+06	1.30744e+06	1.35305e+06	1.25887e+06	1.25472e+06	1.23335e+06	1.26342e+06	1.25901e+06	1.25848e+06		1.50896e+06	1.39756e+06	1.35512e+06	1.35153e+06	1.34386e+06	1.34257e+06	1.38937e+06	1.29244e+06	1.28817e+06	1.26594e+06	1.29755e+06	1.2931e+06	1.29239e+06
0	314038	476722	471752	490515	490497	388567	647391	672211	706121	635732	649773	657633		0	333246	502899	497855	516895	517246	412788	680094	705600	741642	667392	681764	689755
105732	107021	108654	108275	108267	108152	108562	109106	109504	108925	109098	109178	109369		108800	110212	111973	111571	111553	111471	111898	112478	112893	112310	112482	112570	112753
0	0	0	0	0	0	9116.7	69821.3	140473	277686	68272.4	137012	272721		0	0	0	0	0	0	9138.45	71991.8	144824	286357	70406.6	141272	281201
0	0	80742.4	41123.7	81997.4	162291	162666	0	0	0	41569.8	82822.6	164256		0	0	83206.4	42388.1	84486.9	167293	167694	0	0	0	42858.7	85387.1	169352
1.57254e+06	1.78221e+06	1.98587e+06	1.93762e+06	1.98977e+06	2.06838e+06	2.02197e+06	2.08519e+06	2.1769e+06	2.32608e+06	2.11809e+06	2.23779e+06	2.46245e+06		1.61776e+06	1.84101e+06	2.0532e+06	2.00334e+06	2.0568e+06	2.13858e+06	2.09089e+06	2.157e+06	2.25148e+06	2.40625e+06	2.19069e+06	2.3141e+06	2.54545e+06
0	632.727	617.951	616.173	704.515	876.202	693.091	655.457	696.646	1005.32	704.119	832.783	1054.03		0	616.052	600.279	598.918	683.762	836.736	668.447	634.173	674.966	960.97	677.15	798.955	1013.65
34171.3	34171.3	34171.3	34171.3	34171.3	34171.3	34171.3	34171.3	34171.3	34171.3	34171.3	34171.3	34171.3		36234.2	36234.2	36234.2	36234.2	36234.2	36234.2	36234.2	36234.2	36234.2	36234.2	36234.2	36234.2	36234.2
22989.3	21552.7	20868.6	20840.7	20729.8	20695.4	21411.7	19932.5	19851.6	19548.9	19984.9	19904.8	19897.2		24035.1	22483.5	21765.3	21730.2	21613.9	21583	22333.2	20777.6	20699.8	20376.3	20840.4	20759.1	20753.1
0	1637.68	2581.85	2541.62	2663.97	2658.57	2029.45	3589.57	3735.93	3924.03	3527.12	3625.24	3671.56		0	1777.4	2785.17	2744.27	2868.77	2867.32	2209.93	3853.25	4004.83	4206.07	3781.79	3881.75	3934.05
21422.2	21795.7	22003.3	21959.6	21975.4	21921.6	22004.4	22141.8	22193.2	22109.3	22104.5	22151	22202.7		22341.8	22754.1	22988.1	22935.8	22948.9	22903.2	22991	23136.7	23198.9	23106.1	23102.1	23148.9	23205.5
1567.07	1394.7	1447.12	1422.72	1418.41	1432.35	1436.8	1380.24	1394.28	1363.65	1407.55	1379.06	1365.98		1693.3	1506.82	1562.37	1538.69	1533.74	1547.12	1552.15	1494.24	1505.81	1476.34	1520	1491.97	1481.68
11182	10980.9	10720.9	10788.9	10777.5	10817.3	10730.1	10649.3	10583.8	10698.4	10659.3	10641.3	10602.6		12199	11973.2	11683.7	11759.7	11751.5	11783.9	11691	11603.3	11529.5	11651.8	11612	11593.3	11547
3470.25	3457.06	3504.44	3489.54	3490.07	3487.96	3500.77	3498.45	3510.57	3487.94	3503.49	3499.25	3501.42		3640.98	3627.82	3679.91	3664.11	3664.05	3662.82	3676.53	3674.82	3687.49	3664.09	3679.67	3675.64	3679.48
14652.3	14438	14225.3	14278.5	14267.6	14305.3	14230.9	14147.7	14094.4	14186.3	14162.8	14140.5	14104		15840	15601.1	15363.6	15423.8	15415.6	15446.7	15367.5	15278.1	15217	15315.8	15291.7	15268.9	15226.5
1.26441e+06	1.1854e+06	1.14777e+06	1.14624e+06	1.14014e+06	1.13825e+06	1.17765e+06	1.09629e+06	1.09184e+06	1.07519e+06	1.09917e+06	1.09476e+06	1.09434e+06		1.32193e+06	1.23659e+06	1.19709e+06	1.19516e+06	1.18876e+06	1.18706e+06	1.22833e+06	1.14277e+06	1.13849e+06	1.1207e+06	1.14622e+06	1.14175e+06	1.14142e+06
0	229276	361459	355827	372955	372199	284123	502540	523031	549364	493797	507534	514018		0	248837	389924	384198	401628	401424	309390	539455	560676	588849	529450	543445	550768
91014.8	91814.2	92854.2	92582.8	92625.8	92466.4	92822.4	93142.6	93398.8	92945.9	93096.9	93169.1	93328		95195.2	96098.4	97252.2	96952.5	96982.4	96851.8	97231.9	97577.7	97867.2	97381.4	97538.8	97614.2	97802.4
0	0	0	0	0	0	9020.2	59568.2	119835	236786	58223.4	116942	232559		0	0	0	0	0	0	9052.8	62418.9	125567	248144	61019.6	122522	243767
0	0	68869.3	35147.9	70162.6	138662	138961	0	0	0	35492.1	70733.5	140110		0	0	72159.2	36815.7	73463.7	145275	145607	0	0	0	37185.6	74097.8	146850
1.35542e+06	1.50649e+06	1.67096e+06	1.6298e+06	1.67588e+06	1.74158e+06	1.70257e+06	1.75154e+06	1.8281e+06	1.95428e+06	1.77978e+06	1.88314e+06	2.07436e+06		1.41713e+06	1.58153e+06	1.75643e+06	1.71313e+06	1.76084e+06	1.83061e+06	1.78961e+06	1.84222e+06	1.9226e+06	2.05507e+06	1.87141e+06	1.97943e+06	2.18061e+06
0	704.877	738.961	733.987	833.014	1112.83	823.779	785.046	847.234	1285.2	866.855	1031.21	1311.22		0	687.994	712.189	711.129	809.829	1051.27	788.373	756.501	811.33	1217.07	828.508	984.65	1244.46
25941.6	25941.6	25941.6	25941.6	25941.6	25941.6	25941.6	25941.6	25941.6	25941.6	25941.6	25941.6	25941.6		27867	27867	27867	27867	27867	27867	27867	27867	27867	27867	27867	27867	27867
18824.5	17864.8	17303	17294.2	17199.1	17173.2	17758.3	16553.5	16477.2	16258.8	16584.8	16507.1	16495.6		19991.6	18929	18324.7	18312.4	18212.9	18189.3	18811.7	17520.1	17443.6	17203.6	17558.9	17477.9	17468.5
0	1072.58	1778.34	1735.16	1841.74	1841.08	1322.86	2560.29	2679.02	2814.89	2517.81	2613.66	2646.27		0	1190.22	1956.85	1913.64	2023.01	2023.21	1474.47	2802.15	2924.1	3074.59	2752.17	2850.24	2889.29
17767.9	17991	18095.9	18065.1	18079.3	18034.4	18110.3	18186.2	18212	18152.5	18151.7	18192.6	18221.7		18824.4	19074.4	19196.6	19161.9	19175.3	19135.3	19214.9	19299.7	19327.9	19263.9	19265.1	19304.9	19340
1056.67	946.375	985.352	964.172	961.494	979.854	970.847	927.65	944.264	921.245	950.917	928.135	920.252		1167.24	1044.74	1085	1064.14	1060.63	1077.15	1071.22	1022.54	1039.82	1014.36	1045.95	1023.22	1017.84
7117.01	7004.19	6860.26	6912.23	6900.73	6927.27	6860.37	6827.71	6785.33	6867.82	6838.97	6820.83	6799.65		7875.37	7747.8	7585.41	7640.9	7631.07	7654.5	7580.84	7544.73	7499.24	7588.74	7555.88	7538.82	7509.16
2788.57	2778	2806.55	2794.57	2795.5	2796.21	2803.14	2797.44	2807.05	2790.53	2801.36	2798.48	2799.5		2972	2960.56	2991.9	2979.53	2980.03	2980.74	2989.29	2982.78	2992.96	2974.92	2986.75	2983.73	2986.48
9905.59	9782.18	9666.81	9706.81	9696.23	9723.49	9663.51	9625.15	9592.38	9658.34	9640.34	9619.31	9599.14		10847.4	10708.4	10577.3	10620.4	10611.1	10635.2	10570.1	10527.5	10492.2	10563.7	10542.6	10522.6	10495.6
1.03535e+06	982563	951662	951179	945949	944526	976708	910445	906246	894237	912162	907888	907260		1.09954e+06	1.04109e+06	1.00786e+06	1.00718e+06	1.00171e+06	1.00041e+06	1.03464e+06	963605	959400	946200	965740	961285	960768
0	150161	248967	242922	257844	257752	185200	358440	375063	394084	352494	365912	370477		0	166630	273959	267910	283222	283250	206426	392301	409374	430442	385304	399033	404501
74357.5	74804.1	75382.6	75173.4	75220	75110.7	75385	75512.5	75679.5	75352.6	75463.8	75535	75624.7		79021.7	79531.2	80182.6	79958.9	79997.1	79902.5	80201.6	80340.3	80521.9	80168.1	80296.9	80360.9	80487
0	0	0	0	0	0	8867.7	48246.6	97119.8	191751	47155.2	94827.7	188231		0	0	0	0	0	0	8921.85	51340.4	103325	204076	50181.3	100878	200403
0	0	55788.4	28501.3	56992.3	112501	112689	0	0	0	28792.6	57404.8	113454		0	0	59372.6	30328.7	60606.5	119724	119946	0	0	0	30628.3	61055.3	120777
1.10971e+06	1.20753e+06	1.3318e+06	1.29778e+06	1.33601e+06	1.38989e+06	1.35885e+06	1.39264e+06	1.45411e+06	1.55542e+06	1.41607e+06	1.50157e+06	1.65505e+06		1.17856e+06	1.28725e+06	1.42137e+06	1.38538e+06	1.42553e+06	1.48329e+06	1.45014e+06	1.48759e+06	1.55262e+06	1.66089e+06	1.51215e+06	1.60261e+06	1.76694e+06
0	792.681	930.127	946.121	1080.94	1538.61	1029.18	1008.93	1099.59	1802.74	1154.98	1368.84	1779.58		0	781.909	899.12	911.351	1045.33	1436.53	979.602	966.135	1053.21	1700.1	1094.67	1305.54	1672.82
18219.9	18219.9	18219.9	18219.9	18219.9	18219.9	18219.9	18219.9	18219.9	18219.9	18219.9	18219.9	18219.9		19657.6	19657.6	19657.6	19657.6	19657.6	19657.6	19657.6	19657.6	19657.6	19657.6	19657.6	19657.6	19657.6
14230.5	13687.3	13300.7	13299.9	13219.3	13207.3	13636.9	12760	12692.9	12548.9	12774.9	12703	12688.3		15231.5	14627.5	14203.5	14201.2	14120.4	14107.6	14571.2	13615.1	13548.7	13388.2	13637.1	13562.5	13544.3
0	593.701	1047.27	1011.4	1091.13	1099.27	716.932	1588.6	1685.62	1773.31	1563.59	1656.04	1679.84		0	663.847	1162.64	1125.91	1208.62	1217.67	805.468	1756.73	1855.93	1953.9	1726.21	1819.49	1851.11
13623.7	13731.9	13775.7	13750.8	13755.7	13732.9	13790.7	13813.9	13829.8	13787.4	13785.1	13822.7	13834		14556.1	14680.1	14731.2	14704.6	14711.4	14689.5	14749.8	14778.3	14795.1	14748.4	14750.6	14786.2	14800.3
606.801	549.146	572.293	560.433	554.743	573.66	563.09	534.706	548.685	534.747	553.406	536.278	534.143		675.468	611.231	634.971	622.5	617.609	635.721	626.82	593.567	609.503	593.686	612.682	595.761	595.104
3989.41	3938.83	3871.89	3908.63	3909.48	3913.3	3866.08	3871.29	3841.38	3897.7	3881.38	3860.87	3851.71		4426.02	4366.2	4291.38	4330.48	4328.58	4332.29	4280.92	4285.71	4252.97	4315.48	4294.26	4275.61	4262.16
2063.1	2056.44	2070.9	2063.16	2061.71	2065.63	2069.53	2062.18	2069.49	2058.63	2065.19	2063.96	2064.69		2214.32	2207.36	2223.02	2214.82	2213.93	2217.67	2222.52	2214.09	2222.24	2210.1	2217.41	2215.97	2217.63
6052.52	5995.28	5942.78	5971.79	5971.19	5978.92	5935.6	5933.47	5910.87	5956.32	5946.58	5924.83	5916.4		6640.34	6573.56	6514.4	6545.3	6542.51	6549.96	6503.45	6499.81	6475.22	6525.58	6511.67	6491.58	6479.79
782676	752804	731540	731492	727060	726402	750028	701799	698108	690188	702620	698664	697858		837735	804513	781195	781064	776620	775918	801414	748832	745176	736350	750040	745935	744936
0	83118.1	146618	141596	152758	153898	100370	222404	235987	248264	218903	231845	235178		0	92938.6	162770	157628	169206	170474	112766	245942	259831	273546	241669	254729	259155
55984.8	56183.3	56454.5	56310.5	56303.3	56289.1	56476.8	56454.8	56573	56351.2	56410.8	56497	56535.2		59986.4	60222	60522.6	60371.2	60371.1	60359.6	60567.2	60545.5	60675.2	60429	60509.7	60585.1	60639.8
0	0	0	0	0	0	8601.1	36038.7	72637.6	143120	35209.2	70965.9	140443		0	0	0	0	0	0	8679	38627.2	77877	153538	37751.9	76073.8	150702
0	0	41587.9	21311.6	42667.2	84133.1	84195.7	0	0	0	21546.7	43013	84706.6		0	0	44651.8	22843.5	45738.5	90258.8	90349.4	0	0	0	23095	46098.8	90883
838661	892106	976200	950710	978789	1.02072e+06	999672	1.0167e+06	1.06331e+06	1.13792e+06	1.03469e+06	1.10098e+06	1.21472e+06		897721	957674	1.04914e+06	1.02191e+06	1.05194e+06	1.09701e+06	1.07378e+06	1.09395e+06	1.14356e+06	1.22386e+06	1.11307e+06	1.18342e+06	1.30632e+06
0	933.67	1253.37	1388	1723.04	2473.9	1377.17	1495.53	1585.98	3110.97	1850.39	2054.37	2762.84		0	897.767	1202.27	1306.65	1576.41	2205.09	1286.07	1396.3	1488.83	2841.98	1673.66	1920.57	2544.98
31710.2	31710.2	31710.2	31710.2	31710.2	31710.2	31710.2	31710.2	31710.2	31710.2	31710.2	31710.2	31710.2
21634.2	20343	19704.3	19679.2	19571.7	19545.2	20217.7	18826.5	18750.1	18472.3	18876.6	18797	18787.6
0	1471.32	2339.85	2299.29	2414.12	2414.14	1822.59	3277.8	3415.11	3588.38	3218.93	3317.12	3361.03
20221.5	20553.7	20735.3	20691.4	20703.2	20662	20742.1	20857.6	20904.9	20827.2	20824.4	20868.1	20912.1
1412.68	1260.69	1308.75	1287.03	1282.66	1297.37	1298.19	1246.66	1260.37	1233.53	1271.11	1245.99	1236.5
10076	9895.81	9666.06	9731.69	9724.33	9750.77	9669.87	9605.87	9544.94	9649.46	9614.66	9596.05	9561.55
3251.18	3239.94	3282.2	3268.26	3268.23	3268.1	3279.22	3275.8	3287.23	3266.84	3280.33	3276.97	3279.4
13327.1	13135.7	12948.3	13000	12992.6	13018.9	12949.1	12881.7	12832.2	12916.3	12895	12873	12841
1.18988e+06	1.11887e+06	1.08373e+06	1.08235e+06	1.07644e+06	1.07499e+06	1.11197e+06	1.03546e+06	1.03126e+06	1.01598e+06	1.03821e+06	1.03383e+06	1.03332e+06
0	205985	327579	321901	337977	337980	255163	458892	478116	502373	450650	464397	470545
85593.6	86311.8	87230.2	86969.5	86996.6	86890.1	87220.2	87471.6	87711.8	87297.5	87433.3	87507.4	87649.8
0	0	0	0	0	0	8957.36	55928.1	112545	222328	54671	109844	218342
0	0	64655.8	33004.2	65903.2	130256	130520	0	0	0	33341	66454.8	131560
1.27547e+06	1.41116e+06	1.5632e+06	1.52423e+06	1.56732e+06	1.63011e+06	1.59383e+06	1.63775e+06	1.70963e+06	1.82798e+06	1.66431e+06	1.76204e+06	1.94141e+06
0	742.6	831.541	849.228	982.604	1331.9	915.399	904.933	974.607	1582.71	1025.4	1205.75	1553.26

[truncated: 44 more sheets: 0_3_C, 0_4_A, 0_4_C, 1_1_A, 1_1_C, 1_2_A, 1_2_C, 1_3_A, 1_3_C, 1_4_A, 1_4_C, 2_1_A, 2_1_C, 2_2_A, 2_2_C, 2_3_A, 2_3_C, 2_4_A, 2_4_C, 3_1_A …]
